# Supplementary material for: Research on hydrodynamic performance of S-type turbine based on linear wave
Source: PLoS One. 2025 Jan 3;20(1):e0310478. doi: 10.1371/journal.pone.0310478 (PMC11698312; doi:10.1371/journal.pone.0310478)
Supplement: S1 Data — (XLSX) [file pone.0310478.s001.xlsx]

## Sheet: Fig. 13
time	h=0.12,horizontal arrangement	h=0.09,horizontal arrangement	h=0.06,horizontal arrangement	h=0.12,vertical arrangement	h=0.09,vertical arrangement	h=0.06,vertical arrangement
0.01	0	0	0	0	0	0
0.02	0	0	0	0	0	0
0.03	0	0	0	0	0	0
0.04	0	0	0	0	0	0
0.05	0	0	0	0	0	0
0.06	1.89202e-07	1.83427e-07	7.36169e-08	7.54697e-07	3.45047e-06	7.29356e-07
0.07	6.04306e-06	5.74033e-07	8.70803e-07	1.43366e-05	4.44543e-05	1.36252e-05
0.08	1.88196e-05	1.33441e-06	2.71409e-08	4.53225e-05	8.00659e-05	4.30949e-05
0.09	2.92719e-05	6.04299e-06	8.8734e-07	4.70579e-05	4.25441e-05	4.45491e-05
0.1	5.19361e-05	8.59086e-06	1.07065e-06	5.10714e-05	4.91744e-05	4.81407e-05
0.11	7.09918e-05	2.06513e-05	3.62645e-06	9.42767e-05	0.000104576	9.0528e-05
0.12	9.58801e-05	2.56599e-05	5.7414e-06	0.000123319	9.55524e-05	0.000121891
0.13	0.000126523	3.45296e-05	6.83248e-06	0.00013494	9.47357e-05	0.000132515
0.14	0.000152729	4.77559e-05	1.07154e-05	0.000177952	0.000149934	0.000171429
0.15	0.000191114	5.37069e-05	1.17845e-05	0.000225329	0.00017972	0.000223708
0.16	0.000224519	6.83651e-05	1.40979e-05	0.000255093	0.000191801	0.000255867
0.17	0.000267883	7.89221e-05	1.68527e-05	0.000304995	0.00025434	0.000298324
0.18	0.000311564	8.82005e-05	1.76603e-05	0.000369129	0.000326127	0.000361997
0.19	0.000350961	0.000102609	2.01469e-05	0.000420362	0.000376318	0.00041752
0.2	0.000399878	0.000111429	2.11226e-05	0.000478103	0.000460732	0.000469355
0.21	0.00043807	0.000124669	2.21655e-05	0.000552913	0.000577961	0.000537254
0.22	0.000477534	0.000135444	2.33559e-05	0.000622092	0.000684401	0.000607481
0.23	0.000516926	0.000142245	2.30122e-05	0.00068423	0.00080504	0.000671421
0.24	0.000546136	0.000150518	2.26163e-05	0.000758757	0.000968347	0.000740699
0.25	0.000576139	0.000154053	2.1052e-05	0.00083741	0.00113165	0.000813256
0.26	0.000597487	0.000156197	1.96312e-05	0.00090556	0.00129795	0.000878836
0.27	0.000612942	0.000155525	1.78976e-05	0.000974705	0.00149131	0.000944143
0.28	0.000626076	0.000152565	1.53267e-05	0.00103841	0.00167818	0.00100719
0.29	0.000628367	0.000148202	1.2807e-05	0.00108333	0.00185962	0.00104805
0.3	0.000627094	0.000140936	9.95697e-06	0.00112226	0.00206528	0.00108478
0.31	0.000621658	0.000132318	7.05937e-06	0.00116431	0.00226101	0.0011225
0.32	0.000606369	0.00012198	4.5536e-06	0.00118493	0.00244564	0.00114024
0.33	0.000587772	0.000109332	2.26806e-06	0.00119139	0.00264779	0.00114614
0.34	0.0005613	9.65014e-05	7.00331e-07	0.00119325	0.00282508	0.00114594
0.35	0.000526839	8.26355e-05	1.55427e-08	0.00117885	0.00296838	0.00113318
0.36	0.000491574	6.73154e-05	4.55379e-07	0.00114881	0.00310669	0.00110016
0.37	0.000448136	5.3318e-05	2.2198e-06	0.00111029	0.00320704	0.0010594
0.38	0.000401565	4.00923e-05	5.4338e-06	0.0010665	0.00326168	0.00101452
0.39	0.000356305	2.7843e-05	1.05697e-05	0.00101186	0.00330601	0.000960905
0.4	0.000309568	1.73534e-05	1.72289e-05	0.000947091	0.00329545	0.000898414
0.41	0.00026568	8.87418e-06	2.57296e-05	0.000882455	0.00321446	0.000834161
0.42	0.000223082	3.20642e-06	3.65757e-05	0.000817308	0.00309535	0.000768903
0.43	0.000181779	3.15934e-07	4.8654e-05	0.000751587	0.00293965	0.000700786
0.44	0.000145964	4.82974e-07	6.25816e-05	0.000684308	0.00273054	0.00063626
0.45	0.000112926	3.68262e-06	7.76779e-05	0.000617513	0.00249193	0.000573385
0.46	8.09231e-05	9.90789e-06	9.45214e-05	0.000553166	0.00222338	0.000508659
0.47	5.6248e-05	1.91875e-05	0.000111944	0.000491847	0.00192453	0.000448124
0.48	3.59395e-05	3.14919e-05	0.000129589	0.000435589	0.00163576	0.000394656
0.49	1.98045e-05	4.63358e-05	0.000148751	0.000382388	0.00135961	0.000345034
0.5	8.86277e-06	6.25001e-05	0.000166787	0.000333829	0.00108755	0.000297094
0.51	2.19722e-06	8.09233e-05	0.000185264	0.00029335	0.000844389	0.000256075
0.52	3.49423e-09	0.000101608	0.000203688	0.000257198	0.000634271	0.000223222
0.53	1.83292e-06	0.000122173	0.000219467	0.000223578	0.00045717	0.000193507
0.54	6.97954e-06	0.000144576	0.000235041	0.000194211	0.00031951	0.000165753
0.55	1.50432e-05	0.000166367	0.000248493	0.000168134	0.000220409	0.000141754
0.56	2.50926e-05	0.000185261	0.000259474	0.000144023	0.000151022	0.00012209
0.57	3.53518e-05	0.000203992	0.000268738	0.000122645	0.000104323	0.000103187
0.58	4.66468e-05	0.000219528	0.000274273	0.00010309	7.34262e-05	8.47338e-05
0.59	5.71172e-05	0.000239463	0.000277665	8.52107e-05	5.27345e-05	6.95466e-05
0.6	6.71146e-05	0.000262871	0.000278508	6.89946e-05	3.72531e-05	5.65662e-05
0.61	7.60402e-05	0.000257766	0.000276105	5.38758e-05	2.33384e-05	4.45784e-05
0.62	8.24857e-05	0.000238937	0.00027175	4.09294e-05	1.25822e-05	3.3865e-05
0.63	8.72484e-05	0.000263828	0.000263587	2.95925e-05	5.51885e-06	2.45163e-05
0.64	8.7868e-05	0.000277546	0.000252747	1.94606e-05	1.3325e-06	1.65621e-05
0.65	8.4999e-05	0.000257868	0.000240861	1.12296e-05	1.14553e-08	1.015e-05
0.66	7.86896e-05	0.000266472	0.000225039	5.19728e-06	1.89621e-06	5.17442e-06
0.67	6.90533e-05	0.000255001	0.000208631	1.31132e-06	6.83043e-06	1.77154e-06
0.68	5.70044e-05	0.000236435	0.000189911	5.28382e-09	1.48794e-05	1.333e-07
0.69	4.28428e-05	0.000221316	0.00016953	1.71288e-06	2.58677e-05	3.93705e-07
0.7	2.66866e-05	0.000187509	0.000149758	6.6202e-06	3.93347e-05	2.75857e-06
0.71	1.37126e-05	0.000156393	0.000127891	1.52156e-05	5.48172e-05	7.48683e-06
0.72	3.65876e-06	0.000118612	0.000106384	2.80677e-05	7.28659e-05	1.45236e-05
0.73	7.36446e-08	8.19167e-05	8.5862e-05	4.52982e-05	9.30153e-05	2.39957e-05
0.74	6.40199e-06	5.31718e-05	6.59369e-05	6.69832e-05	0.00011487	3.67533e-05
0.75	2.84154e-05	2.72591e-05	4.77717e-05	9.41111e-05	0.000138926	5.24339e-05
0.76	6.98224e-05	8.98935e-06	3.18051e-05	0.000126415	0.000164369	7.02408e-05
0.77	0.000132269	4.57045e-07	1.84051e-05	0.000163872	0.000192821	9.07202e-05
0.78	0.000225042	2.861e-06	8.23218e-06	0.000207983	0.000223733	0.00011542
0.79	0.000342518	1.81043e-05	1.93662e-06	0.000258472	0.000255336	0.000142845
0.8	0.000495834	4.7946e-05	2.10999e-08	0.000311959	0.000291967	0.000171427
0.81	0.000688971	9.23401e-05	2.9341e-06	0.000369546	0.000335368	0.000203164
0.82	0.000919081	0.000156622	1.10506e-05	0.000433794	0.000382957	0.00023779
0.83	0.00119583	0.000238413	2.48508e-05	0.000501267	0.000436291	0.0002726
0.84	0.0015062	0.000339803	4.3947e-05	0.000569973	0.000493274	0.000308637
0.85	0.0018742	0.00046467	6.87387e-05	0.000645303	0.00055673	0.000347007
0.86	0.00228637	0.000607481	9.94003e-05	0.000726144	0.000627093	0.000385308
0.87	0.00272944	0.000772312	0.000135155	0.000806873	0.000703937	0.000423953
0.88	0.00321873	0.000950544	0.000175968	0.00088425	0.000782309	0.000462033
0.89	0.00374489	0.00114869	0.000222422	0.000956877	0.000857005	0.000496332
0.9	0.00431582	0.00136957	0.000273022	0.00102696	0.000932393	0.000528215
0.91	0.00492364	0.001602	0.000328127	0.00109555	0.00101105	0.000560875
0.92	0.00555215	0.0018568	0.000385994	0.00115893	0.00108247	0.000587218
0.93	0.00619775	0.00211618	0.000446821	0.00121417	0.00114263	0.000605392
0.94	0.00685413	0.00238463	0.000511677	0.00125887	0.00119666	0.00062139
0.95	0.00754133	0.00266893	0.000577194	0.00129099	0.00123619	0.000636163
0.96	0.00824455	0.00295023	0.000646461	0.00131605	0.00126216	0.000641913
0.97	0.00890043	0.00323525	0.000715619	0.00133385	0.00128126	0.000642141
0.98	0.0095953	0.00352192	0.000783612	0.0013361	0.00128486	0.000639888
0.99	0.0102922	0.00380334	0.00085666	0.00132049	0.00127103	0.00063115
1	0.0109606	0.0040998	0.000926599	0.00129589	0.00125532	0.00061557
1.01	0.0116522	0.00438671	0.000995057	0.00126594	0.00121734	0.000596053
1.02	0.0122863	0.00466093	0.0010632	0.00121425	0.00115157	0.000570493
1.03	0.0129472	0.00494774	0.00112706	0.00115092	0.00108969	0.000539796
1.04	0.0135522	0.0052147	0.00119359	0.00108607	0.00102217	0.000507437
1.05	0.0141661	0.00548001	0.00125613	0.00100741	0.000934373	0.000470009
1.06	0.0147707	0.00575458	0.00131709	0.000913117	0.000844392	0.000430057
1.07	0.0153098	0.00599846	0.00138031	0.000816374	0.000750736	0.000389747
1.08	0.0159028	0.00624163	0.00143993	0.000717466	0.000647086	0.000348344
1.09	0.0164138	0.00648855	0.00149981	0.000601922	0.000544449	0.000304052
1.1	0.016926	0.00671211	0.00155976	0.000485719	0.000446243	0.00026162
1.11	0.0174429	0.00694132	0.00161531	0.000378926	0.00034935	0.000221356
1.12	0.0178995	0.00715934	0.0016676	0.000271369	0.000260763	0.000180522
1.13	0.0183423	0.00735469	0.00172047	0.000162656	0.000181834	0.000143211
1.14	0.0187801	0.007544	0.00177121	8.14923e-05	0.000114564	0.000109739
1.15	0.0192269	0.00773718	0.00181891	3.02232e-05	6.06775e-05	7.76413e-05
1.16	0.0196503	0.00792408	0.00186258	2.93242e-06	2.31443e-05	5.04244e-05
1.17	0.020039	0.00809452	0.0019042	3.32152e-06	2.92784e-06	2.99031e-05
1.18	0.0204491	0.00826943	0.00194326	2.72004e-05	2.16763e-06	1.415e-05
1.19	0.0208411	0.00843312	0.00197665	7.22944e-05	2.12336e-05	3.71447e-06
1.2	0.0212293	0.00859336	0.00201158	0.000128077	5.90678e-05	1.00673e-08
1.21	0.0216588	0.00874638	0.00203958	0.000193721	0.000114516	2.90725e-06
1.22	0.022017	0.0088901	0.00206791	0.000266569	0.000188137	1.24401e-05
1.23	0.0223905	0.00903084	0.00209761	0.000344058	0.000277542	2.95925e-05
1.24	0.0227718	0.00916638	0.00211664	0.000428266	0.000378111	5.38996e-05
1.25	0.02314	0.00930094	0.00213991	0.000518796	0.000493651	8.47768e-05
1.26	0.0235437	0.00944545	0.00216063	0.000620917	0.000626099	0.000123704
1.27	0.0238843	0.00958188	0.00217356	0.000734587	0.000772415	0.000169658
1.28	0.0242316	0.0097236	0.00219195	0.000858193	0.000939942	0.000220258
1.29	0.0246133	0.00986478	0.00220697	0.000995929	0.00112476	0.000278185
1.3	0.0249636	0.00999831	0.00221407	0.00115013	0.00132282	0.000342756
1.31	0.0253069	0.0101314	0.00222489	0.00131493	0.00154444	0.000410958
1.32	0.0256758	0.0102759	0.00223163	0.00149301	0.00178192	0.000482781
1.33	0.0260193	0.0104196	0.00223303	0.00169124	0.00203321	0.000558992
1.34	0.0263803	0.0105608	0.00223398	0.00189479	0.00229738	0.000639414
1.35	0.0267377	0.0106933	0.0022322	0.00210962	0.00256787	0.000721897
1.36	0.0270881	0.0108363	0.00223007	0.00233794	0.0028511	0.000804195
1.37	0.0274536	0.0109918	0.00222191	0.00257085	0.00313819	0.000888576
1.38	0.0277711	0.0111224	0.00221083	0.00281175	0.0034213	0.000973277
1.39	0.0281166	0.011284	0.00220024	0.00306004	0.00370093	0.00105434
1.4	0.0284726	0.0114373	0.00218436	0.00331515	0.00398175	0.00113356
1.41	0.0287783	0.0115848	0.0021663	0.00357639	0.00425471	0.00121059
1.42	0.029134	0.0117398	0.00214531	0.00383955	0.00450602	0.00128311
1.43	0.0294682	0.011883	0.00212209	0.00409764	0.00474619	0.00134883
1.44	0.0298074	0.0120454	0.00210122	0.00434702	0.00496881	0.00140955
1.45	0.0301601	0.0121829	0.00207336	0.0046025	0.00516758	0.0014625
1.46	0.0304712	0.0123092	0.00204557	0.00484996	0.00533776	0.0015082
1.47	0.0308106	0.0124697	0.00201853	0.0050791	0.00547961	0.00154511
1.48	0.0310847	0.012606	0.00198397	0.00531272	0.00559496	0.00157864
1.49	0.0313703	0.0127556	0.00194861	0.00552509	0.00567545	0.00160338
1.5	0.0316743	0.0128977	0.00191506	0.00570595	0.00571107	0.00161192
1.51	0.031966	0.0130064	0.00187393	0.00586862	0.00570832	0.00161518
1.52	0.0321996	0.0131489	0.00183444	0.00598856	0.00567966	0.0016118
1.53	0.0324866	0.0132605	0.00179387	0.00607355	0.00561969	0.00160015
1.54	0.0327169	0.0133695	0.00174805	0.00613779	0.00551897	0.00158257
1.55	0.0329273	0.0134881	0.00170773	0.00613948	0.00538423	0.00155577
1.56	0.0331735	0.0135731	0.00166139	0.0061121	0.00522852	0.0015208
1.57	0.03334	0.0136866	0.0016136	0.00606251	0.0050523	0.0014805
1.58	0.0335063	0.0137729	0.00156442	0.00594817	0.00485024	0.00143668
1.59	0.0336932	0.0138397	0.00151291	0.00579838	0.00464828	0.00138322
1.6	0.0338122	0.013932	0.00146535	0.00562637	0.00442587	0.00133173
1.61	0.0339206	0.0139835	0.00141122	0.00541166	0.00419206	0.00128205
1.62	0.0340289	0.0140489	0.00135862	0.00517639	0.00397981	0.00122459
1.63	0.0340974	0.014105	0.00130802	0.00492348	0.00375782	0.00116721
1.64	0.0341966	0.0141629	0.00125168	0.00464403	0.00353892	0.00111346
1.65	0.0342334	0.0142328	0.00119932	0.00436517	0.00333885	0.00105674
1.66	0.0342952	0.0142443	0.00114472	0.00408932	0.00314018	0.000999228
1.67	0.0343212	0.0142676	0.00108827	0.00380355	0.0029509	0.000944856
1.68	0.0343076	0.014299	0.00103837	0.00352308	0.00277858	0.000890255
1.69	0.0343232	0.0142994	0.000986126	0.00325812	0.00261758	0.000834424
1.7	0.0343117	0.0143091	0.000936096	0.00300251	0.00246561	0.000781718
1.71	0.0342872	0.014312	0.000889987	0.00275586	0.00233245	0.000731327
1.72	0.0342438	0.0142908	0.00084389	0.00251777	0.00221115	0.000681202
1.73	0.0341841	0.01428	0.000799991	0.00229454	0.00209221	0.000633662
1.74	0.0341289	0.0142629	0.000757809	0.00208962	0.00198003	0.000586896
1.75	0.034129	0.0142256	0.000718979	0.00189431	0.00187713	0.00054155
1.76	0.0340542	0.0141943	0.00068109	0.00170685	0.00177762	0.000499207
1.77	0.0339793	0.0141652	0.000646341	0.00153416	0.00168012	0.00045696
1.78	0.0340177	0.0141101	0.000614331	0.00137186	0.0015869	0.000413491
1.79	0.0339991	0.0140572	0.000584269	0.00121649	0.00149892	0.000372292
1.8	0.0339595	0.0140072	0.000557331	0.00106902	0.00141197	0.000333718
1.81	0.0339436	0.0139475	0.000532564	0.000936	0.00132238	0.000294995
1.82	0.0339879	0.0138787	0.000510602	0.000812731	0.00123395	0.000257482
1.83	0.0339946	0.013801	0.00049104	0.000696617	0.001147	0.000223386
1.84	0.0340895	0.0137599	0.000474203	0.000589426	0.00106026	0.000190463
1.85	0.0341514	0.013675	0.00046024	0.000491956	0.000974052	0.000158606
1.86	0.0342198	0.0135789	0.000447462	0.000404608	0.00088911	0.000129866
1.87	0.0343876	0.0135296	0.000437188	0.000324713	0.000805531	0.000104167
1.88	0.0344554	0.0134201	0.000430624	0.000253383	0.000724771	8.02438e-05
1.89	0.0346888	0.0133481	0.000424984	0.000191242	0.000645624	5.91564e-05
1.9	0.0348348	0.0132637	0.000421925	0.00013813	0.000567072	4.16073e-05
1.91	0.0350052	0.0131702	0.00042194	9.42638e-05	0.000490869	2.68917e-05
1.92	0.035288	0.0130923	0.000423621	5.90608e-05	0.000420252	1.52361e-05
1.93	0.035439	0.0129736	0.000428317	3.16887e-05	0.000354263	6.89507e-06
1.94	0.0356988	0.0128871	0.000434994	1.26812e-05	0.0002899	1.8126e-06
1.95	0.0359299	0.0127873	0.000444909	2.33098e-06	0.000232918	4.17522e-09
1.96	0.0361435	0.0126741	0.000457997	2.6907e-07	0.000182483	1.4421e-06
1.97	0.0364169	0.0125747	0.000473903	6.59764e-06	0.000136208	6.07556e-06
1.98	0.0366884	0.0124598	0.000492912	2.01417e-05	9.71153e-05	1.38462e-05
1.99	0.0369718	0.0123643	0.000515173	4.11774e-05	6.54177e-05	2.42311e-05
2	0.037248	0.0122471	0.000540578	7.06471e-05	4.00903e-05	3.65088e-05
2.01	0.0375559	0.0121221	0.000570025	0.00010528	2.08852e-05	5.12725e-05
2.02	0.0378918	0.0120257	0.000602296	0.000145041	7.96231e-06	6.89074e-05
2.03	0.0381796	0.0118932	0.000637233	0.000191541	1.22227e-06	8.72903e-05
2.04	0.0385364	0.0117882	0.000678819	0.000239803	3.37462e-07	0.000105756
2.05	0.0389044	0.0116737	0.000721144	0.00028894	4.92288e-06	0.000125308
2.06	0.0392574	0.0115385	0.00076887	0.000341885	1.45409e-05	0.000143439
2.07	0.0396401	0.0114507	0.000821985	0.000396532	2.8141e-05	0.00016082
2.08	0.0400295	0.011336	0.000875968	0.000446342	4.3587e-05	0.000179154
2.09	0.0404194	0.0112188	0.000937359	0.000498515	6.09528e-05	0.000195631
2.1	0.0408175	0.0111324	0.00100232	0.000544672	7.93466e-05	0.000208592
2.11	0.0411862	0.0110332	0.0010701	0.000576554	9.94002e-05	0.000219746
2.12	0.0415603	0.0109394	0.00114287	0.000609275	0.000119288	0.000230369
2.13	0.0419456	0.0108502	0.00122179	0.000625938	0.00013626	0.000237292
2.14	0.0423375	0.0107682	0.00130324	0.000631123	0.000151394	0.000239013
2.15	0.0427712	0.0106925	0.00138928	0.000624281	0.000161613	0.000237735
2.16	0.0432808	0.0106206	0.00147906	0.000593687	0.000163994	0.000235008
2.17	0.0443887	0.0105525	0.00157131	0.000544564	0.000164291	0.000229257
2.18	0.0450692	0.0105008	0.00167059	0.000480471	0.000161121	0.000217583
2.19	0.0456217	0.0104483	0.00176944	0.000393221	0.000151052	0.000203638
2.2	0.0463709	0.010388	0.00186973	0.000295995	0.000136828	0.000187732
2.21	0.0464623	0.0103421	0.00197802	0.000200536	0.000119524	0.000167241
2.22	0.0467703	0.0103034	0.00208867	0.00011275	9.78842e-05	0.000144656
2.23	0.0467576	0.0102677	0.00219956	4.07223e-05	7.2941e-05	0.00012333
2.24	0.0467994	0.0102316	0.00231325	3.32317e-06	4.95865e-05	0.000101428
2.25	0.0469169	0.0102119	0.00242894	6.92129e-06	2.80117e-05	7.8468e-05
2.26	0.0468486	0.0102005	0.00254769	5.86008e-05	1.07693e-05	5.7967e-05
2.27	0.0469823	0.0101875	0.00267231	0.000158844	1.3494e-06	3.90343e-05
2.28	0.0468699	0.0101789	0.00279753	0.000296528	1.35725e-06	2.23666e-05
2.29	0.0468751	0.0101764	0.00292125	0.000477898	1.38258e-05	1.00294e-05
2.3	0.0468544	0.0101898	0.00304586	0.000687153	4.09782e-05	2.34093e-06
2.31	0.0467878	0.0101908	0.00317408	0.000921855	8.59365e-05	6.22157e-08
2.32	0.0467465	0.010212	0.00330705	0.00118179	0.000151202	4.42046e-06
2.33	0.0466633	0.0102345	0.00343611	0.00145314	0.000238764	1.57346e-05
2.34	0.0466771	0.0102384	0.00356429	0.00173362	0.000350699	3.50551e-05
2.35	0.0465951	0.0102617	0.00370184	0.00203622	0.000486309	6.33292e-05
2.36	0.0465738	0.0102828	0.00383017	0.00234249	0.000648746	0.000100895
2.37	0.0465173	0.0103054	0.00396073	0.00266716	0.000838444	0.000147989
2.38	0.0464594	0.0103488	0.00409883	0.00301224	0.00105586	0.000205288
2.39	0.0464586	0.010365	0.00422409	0.00337422	0.00129884	0.000272313
2.4	0.046366	0.0103854	0.00436297	0.00376104	0.00156544	0.000348463
2.41	0.0464036	0.0104276	0.00449551	0.00416572	0.00186256	0.000435306
2.42	0.0463399	0.0104299	0.00462875	0.00458479	0.00217874	0.000532442
2.43	0.0463658	0.0104674	0.00476591	0.00502757	0.00250925	0.000638667
2.44	0.0464016	0.0105017	0.00489019	0.00548638	0.00286575	0.000752625
2.45	0.046318	0.0105011	0.00502832	0.0059518	0.00323687	0.000872812
2.46	0.0463955	0.0105422	0.00516541	0.0064376	0.00361811	0.000999946
2.47	0.0462399	0.0105514	0.00529617	0.00692918	0.00401685	0.00113325
2.48	0.0461879	0.0105761	0.00543065	0.0073985	0.00442282	0.00126905
2.49	0.0460654	0.0106035	0.00556225	0.00790032	0.004832	0.00140805
2.5	0.0458185	0.0106056	0.00569029	0.00838644	0.00524794	0.00154979
2.51	0.0456521	0.0106263	0.00582572	0.00884631	0.00565606	0.00169198
2.52	0.0453098	0.0106323	0.00595553	0.00932321	0.00605554	0.0018293
2.53	0.0450069	0.0106475	0.00608064	0.00978215	0.00645452	0.00196769
2.54	0.0446063	0.0106358	0.00621268	0.0102246	0.00683327	0.00210228
2.55	0.0441818	0.0106497	0.0063375	0.0106535	0.00719703	0.00222854
2.56	0.0437784	0.0106574	0.00645297	0.0110558	0.00755285	0.00235035
2.57	0.0432701	0.0106174	0.00658859	0.0114325	0.00786252	0.00246309
2.58	0.0427986	0.0106189	0.00670905	0.0117676	0.00813988	0.00256287
2.59	0.042312	0.0105814	0.00683094	0.0120638	0.00840873	0.00264718
2.6	0.041812	0.0105567	0.00696372	0.0123158	0.00863536	0.00272253
2.61	0.0412653	0.0105325	0.00707269	0.0125238	0.00881409	0.00278691
2.62	0.0407903	0.0104854	0.00720264	0.0126864	0.00895206	0.00283971
2.63	0.0403764	0.0104609	0.00731365	0.0127869	0.00905188	0.00287542
2.64	0.0398751	0.010404	0.00743226	0.0128336	0.00910202	0.00289238
2.65	0.0395008	0.0103545	0.00756273	0.0128121	0.00910491	0.00290348
2.66	0.0391025	0.0103135	0.00766144	0.0127213	0.00907624	0.00289443
2.67	0.038718	0.0102548	0.00777699	0.0125977	0.00899617	0.00286932
2.68	0.0383912	0.0102122	0.00788595	0.0124018	0.00887609	0.00283318
2.69	0.0379938	0.010157	0.00799711	0.012136	0.0087218	0.00278295
2.7	0.0377225	0.0101101	0.0081052	0.0118378	0.0085177	0.00272097
2.71	0.0374108	0.0100797	0.00820306	0.0114866	0.00828776	0.00265102
2.72	0.0371231	0.010023	0.0083055	0.0110931	0.00805042	0.00256853
2.73	0.0368879	0.00998305	0.0084015	0.0106834	0.00778488	0.00247422
2.74	0.036663	0.00992368	0.00849955	0.0102369	0.00749217	0.00237887
2.75	0.0364781	0.00986515	0.00859312	0.00977766	0.00718891	0.00227834
2.76	0.036281	0.00981634	0.00867801	0.00930811	0.00687585	0.0021705
2.77	0.0361613	0.00975645	0.00876573	0.0088323	0.00654736	0.00206253
2.78	0.0361038	0.00970347	0.00883583	0.0083589	0.00622338	0.00195622
2.79	0.0360359	0.00963893	0.00890287	0.00789394	0.00591777	0.00184862
2.8	0.0359526	0.00958299	0.00897932	0.00745195	0.00560842	0.00173916
2.81	0.0358649	0.00952512	0.00904666	0.00702002	0.00529735	0.00163275
2.82	0.0357936	0.00946943	0.00910735	0.0066092	0.00500644	0.00153266
2.83	0.0358555	0.00938661	0.0091542	0.00622966	0.0047315	0.00143224
2.84	0.035886	0.00931181	0.00920884	0.00586309	0.00446231	0.00133361
2.85	0.0358991	0.00923749	0.00926178	0.00552197	0.00421258	0.00124036
2.86	0.0360565	0.00915213	0.00929532	0.00520302	0.00397889	0.00114958
2.87	0.0361524	0.00908812	0.00933936	0.00490207	0.003752	0.00106132
2.88	0.036277	0.00901028	0.00937687	0.00463597	0.00354003	0.000977643
2.89	0.0364676	0.00892319	0.00940796	0.00439008	0.00334556	0.000897665
2.9	0.0366576	0.00885138	0.00943329	0.0041527	0.00316181	0.000822905
2.91	0.0367929	0.00878785	0.0094502	0.00393793	0.0029884	0.000751537
2.92	0.037125	0.00871737	0.00946466	0.00374648	0.00282885	0.000683362
2.93	0.0371869	0.00865531	0.00948274	0.0035609	0.0026785	0.000620091
2.94	0.0375088	0.00860199	0.00949298	0.00338661	0.00253538	0.000559441
2.95	0.037767	0.00856069	0.00950891	0.00322687	0.00240282	0.000501228
2.96	0.0379603	0.00852457	0.00951683	0.00307571	0.00227621	0.000446546
2.97	0.0383615	0.00849285	0.00950801	0.00292926	0.00215389	0.000394951
2.98	0.038411	0.0084709	0.0095173	0.00278369	0.00204055	0.000345631
2.99	0.0388473	0.00847402	0.00950974	0.00264972	0.0019324	0.000299817
3	0.0390464	0.00849145	0.00950556	0.00252296	0.00182608	0.000257431
3.01	0.0393865	0.00852008	0.00950073	0.00239531	0.00172428	0.000217562
3.02	0.0397976	0.00852891	0.00947454	0.00227194	0.00162611	0.000180739
3.03	0.0400339	0.00856093	0.00946295	0.0021567	0.00153403	0.00014728
3.04	0.0405069	0.00861749	0.00943941	0.00203972	0.00144518	0.00011696
3.05	0.0408447	0.00863861	0.00941072	0.0019259	0.00135795	9.01484e-05
3.06	0.0412545	0.00870692	0.00939663	0.00182156	0.00127803	6.74186e-05
3.07	0.04172	0.00877919	0.00935723	0.00171593	0.00119908	4.79877e-05
3.08	0.0421055	0.00884716	0.00932089	0.00161482	0.00111885	3.16635e-05
3.09	0.0426277	0.00896302	0.00927423	0.00151863	0.00104454	1.91259e-05
3.1	0.0430646	0.00906103	0.00922659	0.00141574	0.000974487	1.00409e-05
3.11	0.0435384	0.0091915	0.00918212	0.00131791	0.000905332	3.80585e-06
3.12	0.0440702	0.00932974	0.00911094	0.00123676	0.000837114	5.5782e-07
3.13	0.0445174	0.00946846	0.00905899	0.00115346	0.000773731	1.52234e-07
3.14	0.045025	0.00963326	0.00900054	0.00106917	0.000712965	2.36352e-06
3.15	0.0454757	0.00979513	0.00893252	0.000995427	0.00065212	7.21146e-06
3.16	0.0459554	0.00998239	0.00886801	0.000930564	0.000592884	1.39008e-05
3.17	0.0464232	0.0101763	0.00878264	0.000868592	0.000544158	2.19856e-05
3.18	0.0468759	0.010361	0.00870932	0.000805748	0.000498049	3.24617e-05
3.19	0.0473291	0.0105677	0.00863163	0.00075429	0.000451374	4.4783e-05
3.2	0.0477759	0.0107777	0.00853633	0.000712461	0.000413389	5.62677e-05
3.21	0.0481903	0.010982	0.00845398	0.00067235	0.000380642	6.79323e-05
3.22	0.0486075	0.0112129	0.00836479	0.000642061	0.000346862	7.99351e-05
3.23	0.048996	0.0114238	0.00826283	0.00061519	0.000315403	8.90584e-05
3.24	0.0493869	0.0116586	0.00817741	0.000595525	0.000287998	9.80592e-05
3.25	0.0497563	0.0118977	0.00807635	0.0005858	0.00026573	0.000108208
3.26	0.0500677	0.0121174	0.00796368	0.000579572	0.000246451	0.000114994
3.27	0.0503893	0.0123719	0.00787133	0.000586963	0.000229757	0.0001192
3.28	0.0506461	0.0126076	0.0077643	0.000601	0.000218559	0.000124304
3.29	0.0509971	0.0128578	0.00764699	0.000620207	0.000210555	0.000125633
3.3	0.0512895	0.0131074	0.00754726	0.000654025	0.000203417	0.00012169
3.31	0.0514042	0.013346	0.00744368	0.000704566	0.000200143	0.000116779
3.32	0.0516773	0.0136098	0.00733754	0.000760611	0.000199089	0.000110054
3.33	0.0518775	0.0138613	0.00722799	0.000827437	0.000200372	9.99158e-05
3.34	0.051855	0.0141122	0.00711364	0.000910348	0.000209287	8.92299e-05
3.35	0.0519637	0.0143623	0.0070083	0.00100978	0.000220947	7.7911e-05
3.36	0.0519384	0.0146227	0.00689703	0.00111332	0.000234281	6.55207e-05
3.37	0.0519334	0.0148663	0.00678225	0.00123192	0.00025296	5.25574e-05
3.38	0.0519468	0.0151223	0.00667664	0.00136899	0.000275415	3.89983e-05
3.39	0.0518576	0.0153698	0.00656579	0.00150636	0.00030241	2.67705e-05
3.4	0.051889	0.0156087	0.00644944	0.00166657	0.000335314	1.63461e-05
3.41	0.0518704	0.0158603	0.00634591	0.0018314	0.000374722	7.74553e-06
3.42	0.0518881	0.0161067	0.00623381	0.00200363	0.000418725	2.05713e-06
3.43	0.0519778	0.0163526	0.00612028	0.00220241	0.000469215	1.69688e-10
3.44	0.0520594	0.0165883	0.00601625	0.00240625	0.000527628	2.21431e-06
3.45	0.0521217	0.0168199	0.00590815	0.00263624	0.000592597	9.35063e-06
3.46	0.0522202	0.0170484	0.00579441	0.00288105	0.000665993	2.21973e-05
3.47	0.0523143	0.017286	0.00569612	0.0031385	0.000747311	4.10438e-05
3.48	0.052379	0.0175167	0.00559214	0.00342702	0.000834952	6.6364e-05
3.49	0.0525327	0.0177435	0.00547776	0.00372637	0.000929358	9.89803e-05
3.5	0.0525737	0.0179648	0.00538131	0.00404215	0.00103003	0.000138181
3.51	0.0527106	0.0181889	0.00527223	0.00437164	0.00113841	0.000184549
3.52	0.0528359	0.0184029	0.00516946	0.00471846	0.00125376	0.000238973
3.53	0.0528609	0.0186286	0.00507381	0.00507245	0.00137604	0.000300775
3.54	0.0529875	0.0188518	0.00496064	0.00543605	0.00150493	0.000369578
3.55	0.0529439	0.0190694	0.00485804	0.00582104	0.00163602	0.000445233
3.56	0.0529577	0.0192617	0.0047593	0.00620905	0.00177196	0.000527294
3.57	0.052903	0.0194438	0.00465806	0.00661104	0.00191703	0.000614792
3.58	0.0527813	0.0196188	0.00456273	0.00702446	0.00206122	0.000706949
3.59	0.0526486	0.0198001	0.00446208	0.00743474	0.00219991	0.000804799
3.6	0.052355	0.0199821	0.00436483	0.00786573	0.00234507	0.000907094
3.61	0.0521946	0.0201156	0.00427163	0.00827392	0.00249701	0.0010105
3.62	0.0518838	0.0203065	0.00417558	0.00867699	0.00264004	0.00111653
3.63	0.0515741	0.020437	0.0040808	0.0091003	0.00278339	0.00122432
3.64	0.0513157	0.0205626	0.00399379	0.00947871	0.00292491	0.00133282
3.65	0.0509499	0.0207186	0.0039133	0.00984719	0.00305902	0.00144293
3.66	0.0506646	0.020799	0.00382356	0.0102308	0.00318951	0.00155216
3.67	0.0503711	0.0209226	0.00374396	0.0105428	0.00331611	0.00165733
3.68	0.0500886	0.0209922	0.00366453	0.0108514	0.00344022	0.00175546
3.69	0.0498758	0.0210657	0.00357885	0.0111489	0.00355593	0.0018519
3.7	0.0496276	0.0211526	0.00350634	0.0113892	0.00365832	0.00194746
3.71	0.0494485	0.0211884	0.00343126	0.0116152	0.00375718	0.00203469
3.72	0.0492798	0.0212597	0.00335795	0.0118049	0.00385206	0.00211574
3.73	0.0491282	0.0212652	0.00329076	0.0119657	0.00394152	0.00219097
3.74	0.0490481	0.021296	0.0032192	0.0121085	0.00401325	0.0022594
3.75	0.0489169	0.0213227	0.00315457	0.0122057	0.00408322	0.00231589
3.76	0.0487945	0.0213112	0.00309914	0.0122751	0.00415411	0.00236464
3.77	0.0487004	0.0213303	0.00303169	0.0123287	0.00420202	0.00240584
3.78	0.0485472	0.0212834	0.00297506	0.0123452	0.00425641	0.00243469
3.79	0.0484788	0.0212695	0.00292043	0.0123447	0.00431371	0.00245999
3.8	0.0483697	0.0212619	0.00286335	0.0123338	0.00435258	0.00247837
3.81	0.0482419	0.0212075	0.00281877	0.0123079	0.00439636	0.00248245
3.82	0.0481845	0.0211722	0.00276966	0.0122548	0.00444615	0.00248625
3.83	0.0480475	0.0211037	0.00272573	0.0121963	0.00448899	0.00248175
3.84	0.047949	0.0210616	0.0026844	0.0121378	0.00452886	0.002462
3.85	0.0478119	0.0210341	0.00264616	0.0120658	0.00457298	0.00244371
3.86	0.0476559	0.0209536	0.00261906	0.0119802	0.00462328	0.00241946
3.87	0.0475387	0.0208984	0.00259109	0.0118904	0.00467454	0.00237927
3.88	0.0473255	0.0208355	0.00257309	0.0117847	0.00471984	0.00234098
3.89	0.047139	0.0207676	0.00256233	0.0116587	0.00476865	0.00230301
3.9	0.0468921	0.0207188	0.00255596	0.0115219	0.00482054	0.00225523
3.91	0.0466036	0.020658	0.00255675	0.0113785	0.00487443	0.00220792
3.92	0.0463612	0.0205933	0.00256001	0.0112357	0.00493434	0.0021641
3.93	0.0459992	0.020537	0.00257332	0.0110691	0.0049941	0.00211454
3.94	0.0456704	0.0204845	0.00258936	0.0108769	0.00506145	0.00206031
3.95	0.0453015	0.0204454	0.00261072	0.0106729	0.00513103	0.00200728
3.96	0.0448776	0.0204211	0.00263734	0.0104475	0.005185	0.00195531
3.97	0.0445368	0.0203798	0.00266858	0.0102093	0.00524421	0.00190019
3.98	0.0441097	0.0203948	0.00270938	0.00997	0.00530424	0.00184487
3.99	0.0436835	0.020384	0.00275145	0.00970987	0.00536046	0.00179255
4	0.0432774	0.0203984	0.00279821	0.00943269	0.00542057	0.00173529
4.01	0.0428399	0.0204461	0.00284852	0.00914645	0.00546966	0.00168008
4.02	0.0424004	0.0204536	0.00290173	0.00885465	0.00551117	0.00162717
4.03	0.0420004	0.0205389	0.00296495	0.00855174	0.00555829	0.00157182
4.04	0.0416051	0.0205743	0.00302567	0.00824064	0.00559961	0.00151559
4.05	0.0411759	0.0206804	0.00309983	0.0079208	0.00562525	0.00145977
4.06	0.0408196	0.0207952	0.0031708	0.00759533	0.00564521	0.00140521
4.07	0.0404907	0.0208527	0.00323926	0.00727042	0.00565737	0.00135057
4.08	0.0401346	0.0210432	0.00332583	0.00694494	0.00565813	0.00129489
4.09	0.0398398	0.0211914	0.00340348	0.00662863	0.00565544	0.00124115
4.1	0.0395518	0.021175	0.00349201	0.00631091	0.0056442	0.00118642
4.11	0.0393284	0.021377	0.00359064	0.0059902	0.0056168	0.00113088
4.12	0.0390759	0.0215865	0.0036834	0.00567953	0.00558064	0.00107597
4.13	0.0388133	0.0215733	0.00378665	0.00536951	0.00553482	0.00102033
4.14	0.0386056	0.0218694	0.00389283	0.0050713	0.00547406	0.000964307
4.15	0.0383695	0.0219903	0.00400386	0.00477822	0.00540286	0.000909441
4.16	0.0381709	0.0221325	0.00411734	0.00447464	0.00532284	0.00085413
4.17	0.0379486	0.0224124	0.00423216	0.0041965	0.005232	0.000799089
4.18	0.0377529	0.0225166	0.00435264	0.00393475	0.00513323	0.000746094
4.19	0.0375882	0.0227898	0.00447758	0.00366544	0.00502873	0.000692584
4.2	0.0373859	0.0229819	0.0046138	0.00341044	0.00491484	0.000638743
4.21	0.0372731	0.0231893	0.00474622	0.00317024	0.0047935	0.000588107
4.22	0.0370815	0.0234642	0.00489328	0.00294185	0.0046662	0.00053929
4.23	0.0369279	0.0236534	0.0050367	0.00272254	0.00452775	0.000489821
4.24	0.0367666	0.0239417	0.00518314	0.00251154	0.00438606	0.000441076
4.25	0.0365601	0.02416	0.00534227	0.00232423	0.0042452	0.000395861
4.26	0.0364099	0.0244191	0.00549632	0.00215044	0.00410018	0.000353452
4.27	0.0361836	0.0247226	0.00565546	0.00198498	0.00395461	0.000313142
4.28	0.0360518	0.0249688	0.00582018	0.00183626	0.00381574	0.000274571
4.29	0.0358658	0.0252895	0.00597043	0.00170582	0.00366699	0.000237978
4.3	0.0356806	0.0255564	0.006134	0.00159311	0.00352666	0.000204781
4.31	0.0355344	0.0258548	0.00632007	0.00149255	0.0034021	0.000173951
4.32	0.0353122	0.0262006	0.00648071	0.00140732	0.00326283	0.000146173
4.33	0.035144	0.0264616	0.00667976	0.001341	0.00313524	0.00012216
4.34	0.0349151	0.0267885	0.00686461	0.00128972	0.00302547	0.000100099
4.35	0.0346718	0.0270705	0.00703539	0.00125579	0.00291827	7.98596e-05
4.36	0.0344259	0.0273481	0.00722906	0.00124356	0.00281435	6.29688e-05
4.37	0.0340893	0.027642	0.00740003	0.00124343	0.00272391	4.91438e-05
4.38	0.0337358	0.0278513	0.00759882	0.00126	0.00264954	3.7125e-05
4.39	0.0332678	0.0281504	0.00777445	0.00129269	0.00258109	2.70292e-05
4.4	0.0329476	0.0283964	0.00795831	0.00136433	0.00252055	1.90425e-05
4.41	0.0325943	0.0286327	0.00813705	0.00147009	0.00247739	1.32575e-05
4.42	0.0323077	0.0288925	0.0083075	0.00161186	0.00245277	8.93067e-06
4.43	0.0322053	0.0291178	0.00849199	0.00182026	0.00243488	5.72843e-06
4.44	0.0320562	0.0293447	0.00864501	0.00212493	0.00243523	3.63738e-06
4.45	0.0320508	0.0295874	0.00881632	0.00247787	0.00245781	2.26997e-06
4.46	0.0319915	0.0297714	0.00897763	0.00289107	0.00248684	1.42792e-06
4.47	0.0319285	0.0299725	0.00913615	0.00343988	0.00252422	9.2556e-07
4.48	0.0318057	0.0301946	0.00930241	0.0039756	0.00258648	6.94774e-07
4.49	0.0316675	0.0303136	0.00945192	0.00454905	0.00266971	6.78474e-07
4.5	0.0315237	0.0305348	0.00961336	0.00518553	0.0027581	7.96982e-07
4.51	0.0313035	0.0306791	0.00978375	0.00576686	0.00286387	1.10462e-06
4.52	0.0311016	0.0308228	0.00991718	0.00638969	0.00298572	1.83372e-06
4.53	0.0308238	0.0309978	0.0100681	0.00700243	0.00312167	3.13825e-06
4.54	0.0305323	0.0310922	0.010227	0.00755322	0.00327055	5.2245e-06
4.55	0.0302417	0.0312778	0.010362	0.00812973	0.00343193	8.48387e-06
4.56	0.0299149	0.0313442	0.0105197	0.00867074	0.00360647	1.31418e-05
4.57	0.0296011	0.0314776	0.0106655	0.00918227	0.00379611	1.99713e-05
4.58	0.0292692	0.0316498	0.0108011	0.00970189	0.00399452	2.93097e-05
4.59	0.02892	0.0317085	0.0109555	0.0101888	0.00419906	4.1067e-05
4.6	0.028601	0.0318232	0.0110954	0.0106771	0.00441304	5.68866e-05
4.61	0.0282687	0.0319306	0.0112371	0.0111637	0.00463564	7.66499e-05
4.62	0.0279571	0.0320067	0.0113831	0.011631	0.00486641	0.000100115
4.63	0.0276508	0.032124	0.0115118	0.0121103	0.00509834	0.000128231
4.64	0.0273563	0.0321849	0.0116531	0.0125837	0.00533348	0.00016218
4.65	0.0271102	0.0322914	0.0117917	0.0130468	0.0055781	0.000201024
4.66	0.0268484	0.0323668	0.0119373	0.0135032	0.00581657	0.000245199
4.67	0.0266434	0.0324042	0.0120725	0.0139466	0.00604772	0.000295772
4.68	0.0264687	0.0324812	0.0121994	0.0143614	0.00628504	0.000352465
4.69	0.0262772	0.0325032	0.0123288	0.0147477	0.00651521	0.000414339
4.7	0.0261766	0.0325726	0.0124619	0.0151209	0.00673684	0.00048133
4.71	0.0260781	0.032594	0.0125864	0.015454	0.00695661	0.000554636
4.72	0.0260122	0.0326042	0.0127021	0.0157472	0.0071627	0.000632238
4.73	0.0259712	0.0326454	0.0128365	0.0160142	0.00735262	0.00071401
4.74	0.0259446	0.0326222	0.0129531	0.0162438	0.00754506	0.000799622
4.75	0.0259763	0.032606	0.0130749	0.0164353	0.00772842	0.00088833
4.76	0.0260017	0.0325863	0.0131935	0.0165941	0.00789491	0.000978813
4.77	0.026061	0.0325518	0.0132959	0.016722	0.00803137	0.00107098
4.78	0.0261387	0.0324781	0.0134172	0.0168243	0.00815335	0.00116456
4.79	0.0262238	0.0324082	0.0135225	0.0168877	0.00827119	0.00125724
4.8	0.026319	0.0323139	0.0136306	0.0169189	0.00835479	0.0013496
4.81	0.0263999	0.032203	0.0137232	0.0169037	0.00841668	0.0014399
4.82	0.0265043	0.0320989	0.0138153	0.0168518	0.0084622	0.0015268
4.83	0.0266158	0.0319496	0.0139289	0.0167848	0.00847586	0.00160902
4.84	0.0266921	0.0318524	0.0140095	0.0166725	0.00847644	0.0016896
4.85	0.0267976	0.0316706	0.0140967	0.0165222	0.00845162	0.001762
4.86	0.0268733	0.0315041	0.0141739	0.0163639	0.00839199	0.0018278
4.87	0.0269286	0.0313521	0.0142683	0.0161312	0.00831368	0.00189326
4.88	0.0270137	0.0311404	0.014361	0.0158458	0.00821124	0.0019464
4.89	0.0270376	0.0309554	0.0144309	0.0155243	0.00808986	0.00198837
4.9	0.027053	0.0307351	0.0145075	0.0151462	0.00795179	0.0020286
4.91	0.0270746	0.0305293	0.0145614	0.0147397	0.00778505	0.00205649
4.92	0.0270501	0.0303141	0.0146472	0.014294	0.00760524	0.00207593
4.93	0.0270472	0.0300575	0.0147097	0.0138413	0.00742491	0.00209065
4.94	0.0270015	0.0298592	0.0147707	0.0133589	0.00721214	0.00209457
4.95	0.0269472	0.0296464	0.0148471	0.0128149	0.0069862	0.00208866
4.96	0.0268745	0.0293917	0.0148818	0.0123024	0.00676949	0.00207498
4.97	0.0267649	0.0291866	0.0149351	0.0117982	0.00653044	0.00205811
4.98	0.0266811	0.0289571	0.014983	0.0112515	0.00628817	0.00203035
4.99	0.0265367	0.0287483	0.0150238	0.0107269	0.00605767	0.00199389
5	0.0263887	0.0285204	0.0150706	0.0102075	0.00581962	0.00195506
5.01	0.0262584	0.0283084	0.0151079	0.00970455	0.0055841	0.00191135
5.02	0.0260553	0.0281162	0.0151468	0.00922812	0.0053614	0.00186176
5.03	0.0258946	0.0278989	0.0151698	0.00874929	0.00514061	0.00181125
5.04	0.0257127	0.0277606	0.0151975	0.00830017	0.00492256	0.00175914
5.05	0.0254868	0.027574	0.0152455	0.00788002	0.00472111	0.00169911
5.06	0.0253003	0.0274026	0.0152605	0.00747239	0.00453073	0.00164082
5.07	0.0250679	0.0272985	0.0152831	0.00709159	0.00433829	0.00158533
5.08	0.0248629	0.0271364	0.015318	0.00672974	0.00415474	0.0015269
5.09	0.0246655	0.027031	0.0153239	0.00637904	0.0039845	0.00146683
5.1	0.0244363	0.0269417	0.0153404	0.00605309	0.00381645	0.00140782
5.11	0.0242288	0.0268483	0.0153633	0.00574525	0.00364698	0.00135251
5.12	0.0240115	0.0268072	0.0153696	0.0054475	0.00348843	0.00129806
5.13	0.0238113	0.0267692	0.0153862	0.00516333	0.00333513	0.00124494
5.14	0.0236049	0.026754	0.0153983	0.00489574	0.00317662	0.00119466
5.15	0.0233962	0.0267452	0.0154125	0.00464264	0.00302059	0.00114739
5.16	0.0232092	0.0267393	0.015418	0.00440052	0.00286797	0.00110149
5.17	0.0230038	0.0267216	0.015438	0.00416877	0.0027177	0.00105752
5.18	0.022821	0.0267348	0.0154552	0.00394511	0.00257177	0.00101743
5.19	0.0226722	0.0267598	0.0154508	0.00373131	0.0024283	0.000979908
5.2	0.0225117	0.0267499	0.0154719	0.00352756	0.00228185	0.000943421
5.21	0.0223926	0.026833	0.0154806	0.00332697	0.00213881	0.000910236
5.22	0.0222743	0.0268732	0.0154954	0.00314231	0.00200352	0.000879957
5.23	0.022172	0.0268956	0.0155111	0.00296656	0.00186613	0.000850428
5.24	0.0220732	0.0269805	0.0155159	0.00279455	0.00173033	0.000823361
5.25	0.0219551	0.0269865	0.015535	0.00263435	0.00160682	0.000799491
5.26	0.0218844	0.0270742	0.0155557	0.00248404	0.00148491	0.000776049
5.27	0.0217832	0.0271461	0.0155683	0.00234019	0.00136346	0.000752178
5.28	0.0217047	0.0272228	0.0155909	0.00220399	0.00125272	0.000733012
5.29	0.0216535	0.0273425	0.0156025	0.00207245	0.00114677	0.00071392
5.3	0.021571	0.0274179	0.0156279	0.00194958	0.00104235	0.000693794
5.31	0.0215408	0.0275072	0.0156546	0.00183381	0.000948835	0.000677547
5.32	0.0214953	0.0276113	0.0156727	0.00172871	0.000861787	0.000662566
5.33	0.0214334	0.0277563	0.0156906	0.00162668	0.000775899	0.00064687
5.34	0.0214412	0.0278817	0.0157086	0.00153458	0.00069891	0.000632431
5.35	0.0213861	0.0280236	0.0157084	0.00144802	0.000627498	0.000619577
5.36	0.0213629	0.028197	0.0157123	0.0013685	0.000559897	0.000605414
5.37	0.0213567	0.0283433	0.0157308	0.00129937	0.000498761	0.000592388
5.38	0.0213044	0.0285025	0.0157275	0.00123128	0.000447563	0.000579998
5.39	0.0213153	0.0287022	0.0157339	0.00117061	0.000399724	0.000566146
5.4	0.0212758	0.0288791	0.0157295	0.00112181	0.00035449	0.000552857
5.41	0.0212483	0.0290925	0.0157213	0.00107739	0.000317429	0.000540081
5.42	0.0212433	0.0292578	0.0157075	0.00104422	0.000282882	0.000527536
5.43	0.0212001	0.0294444	0.0156927	0.00101777	0.000254054	0.000514207
5.44	0.021219	0.0296965	0.0156736	0.000994496	0.000229148	0.000502149
5.45	0.0211855	0.0298521	0.0156403	0.000982278	0.000206009	0.000490236
5.46	0.021176	0.030062	0.0156136	0.00098409	0.000189093	0.000478113
5.47	0.0211608	0.0302701	0.0155563	0.00099335	0.000177887	0.000467491
5.48	0.0211127	0.0304364	0.0155129	0.00101175	0.000168907	0.000456896
5.49	0.0210889	0.0306442	0.0154835	0.00104233	0.000163359	0.000445321
5.5	0.0210612	0.0308233	0.0154184	0.00108572	0.000160905	0.000433617
5.51	0.0210139	0.0309908	0.0153796	0.00114188	0.000161424	0.000422755
5.52	0.0209779	0.0311602	0.0153276	0.0012128	0.00016584	0.00041288
5.53	0.0209642	0.0313161	0.0152499	0.00130003	0.000173598	0.000404144
5.54	0.0209239	0.0314535	0.0151828	0.00139889	0.000186495	0.00039606
5.55	0.02092	0.03159	0.0151031	0.001519	0.000204472	0.000389316
5.56	0.0209093	0.0317393	0.0150272	0.00165467	0.000228362	0.00038407
5.57	0.0209041	0.0318632	0.0149525	0.00180543	0.000256271	0.000379253
5.58	0.0209025	0.0319937	0.0148723	0.00198	0.000288415	0.000376022
5.59	0.0208795	0.0321113	0.0148044	0.00216853	0.000330374	0.000375821
5.6	0.020883	0.032206	0.0147177	0.00237701	0.000381271	0.000375151
5.61	0.0208717	0.0323187	0.0146515	0.00261103	0.000439579	0.000376201
5.62	0.0208592	0.032423	0.0145782	0.00285941	0.000509419	0.000380925
5.63	0.0208456	0.0325108	0.014497	0.00313296	0.000590912	0.00038608
5.64	0.0208457	0.0325688	0.0144243	0.00343008	0.000682174	0.000393471
5.65	0.0208227	0.0326341	0.0143289	0.00374623	0.00078508	0.000404396
5.66	0.0208206	0.0327042	0.0142258	0.00408391	0.000901751	0.000417438
5.67	0.0208227	0.032756	0.0141377	0.00444395	0.00103264	0.000433024
5.68	0.0207925	0.0328091	0.014068	0.00482484	0.00117597	0.000452533
5.69	0.0207603	0.0328723	0.0139893	0.00522469	0.00133219	0.000474617
5.7	0.0207025	0.0329133	0.0139037	0.00563963	0.00150351	0.000500432
5.71	0.0206561	0.0329389	0.0138371	0.00607264	0.00168791	0.000529994
5.72	0.0206044	0.032976	0.0137731	0.00651996	0.00188086	0.000561372
5.73	0.0205418	0.0330009	0.0137005	0.00697832	0.00208523	0.000596646
5.74	0.0205057	0.0330253	0.0136546	0.00745901	0.00230017	0.00063694
5.75	0.020439	0.0330451	0.0135797	0.00793506	0.00252216	0.000679728
5.76	0.020399	0.0330543	0.0135241	0.00841555	0.00275607	0.000725729
5.77	0.0203564	0.0330681	0.0134776	0.0089048	0.00299564	0.000777121
5.78	0.0203167	0.0330536	0.0134161	0.00939154	0.00323556	0.000831655
5.79	0.0203089	0.0330316	0.0133828	0.00988639	0.00348547	0.000889033
5.8	0.0202704	0.0330307	0.0133318	0.0103655	0.00373823	0.00094959
5.81	0.0202732	0.0329993	0.0132897	0.0108264	0.00398493	0.00101347
5.82	0.0202578	0.0329723	0.0132527	0.0112878	0.00422799	0.00107938
5.83	0.0202631	0.032931	0.013227	0.0117224	0.00446613	0.0011472
5.84	0.0202865	0.0328711	0.0131826	0.0121349	0.0047002	0.00121686
5.85	0.0202816	0.0328299	0.0131382	0.0125363	0.00493279	0.00128763
5.86	0.0202913	0.0327319	0.0131222	0.012882	0.00515374	0.00135873
5.87	0.0203035	0.0326461	0.0130937	0.0131997	0.00536504	0.00142949
5.88	0.0203127	0.0325641	0.0130701	0.0135071	0.00556458	0.00149966
5.89	0.0203222	0.0324347	0.0130409	0.0137524	0.00575454	0.00156954
5.9	0.0203194	0.0323322	0.0130108	0.0139743	0.00592412	0.00163811
5.91	0.0203291	0.0321921	0.0129939	0.0141598	0.00607111	0.00170479
5.92	0.0203154	0.0320501	0.0129597	0.0142729	0.00621192	0.00176815
5.93	0.0202967	0.0319151	0.0129404	0.014371	0.00632593	0.00182349
5.94	0.0202914	0.031732	0.0129046	0.0144183	0.00642167	0.00187623
5.95	0.0202496	0.0315662	0.0128681	0.0144072	0.00650795	0.00193011
5.96	0.020219	0.0313589	0.0128486	0.0143964	0.00656009	0.00197244
5.97	0.0201761	0.0311645	0.0128109	0.0143259	0.00659147	0.00200827
5.98	0.0200993	0.0309917	0.0127795	0.0142051	0.00660186	0.0020445
5.99	0.0200377	0.0307706	0.0127315	0.0140922	0.00658423	0.00207414
6	0.0199526	0.0305667	0.0126899	0.0139334	0.00655294	0.00209581
6.01	0.0198565	0.0303347	0.0126534	0.0137477	0.00650305	0.00210972
6.02	0.0197552	0.0301105	0.0125993	0.0135641	0.00642284	0.00211847
6.03	0.0196149	0.0299074	0.0125583	0.0133413	0.00632231	0.00212206
6.04	0.0194949	0.0296714	0.0125126	0.0131138	0.00621202	0.00211891
6.05	0.0193443	0.0294467	0.012458	0.0128992	0.00608242	0.00211157
6.06	0.0191878	0.0292252	0.0124041	0.0126605	0.00593821	0.00209852
6.07	0.0190128	0.0289815	0.0123458	0.0124063	0.00578035	0.00207832
6.08	0.0188201	0.0287635	0.0122883	0.0121663	0.00561093	0.00205616
6.09	0.0186363	0.0285541	0.0122248	0.0119205	0.00543785	0.00203271
6.1	0.0184307	0.0283263	0.012156	0.0116696	0.00525546	0.00200515
6.11	0.0182313	0.0281315	0.012085	0.0114204	0.00506406	0.00197325
6.12	0.0180102	0.0279145	0.0120051	0.0111623	0.00487956	0.00193767
6.13	0.0177913	0.0277196	0.01192	0.0109038	0.00469464	0.00189971
6.14	0.0175513	0.0275738	0.0118373	0.0106482	0.00449808	0.00186175
6.15	0.017323	0.0273674	0.0117464	0.0103852	0.00431098	0.00182261
6.16	0.0170935	0.0272501	0.0116527	0.0101142	0.00412859	0.00177891
6.17	0.0168469	0.0270977	0.0115485	0.00984033	0.00394397	0.00173765
6.18	0.0166169	0.0269571	0.0114505	0.00955174	0.00377056	0.00169885
6.19	0.0163783	0.0268265	0.0113407	0.00925811	0.00360324	0.00165807
6.2	0.0161354	0.026644	0.0112297	0.00896603	0.00343728	0.00161526
6.21	0.0158976	0.0265517	0.0111224	0.00866029	0.00328057	0.00157563
6.22	0.0156608	0.026415	0.0110023	0.00834712	0.00313123	0.00153687
6.23	0.0154329	0.0262899	0.0108903	0.00803447	0.00298659	0.00149774
6.24	0.0152025	0.0262141	0.0107608	0.00771281	0.00285036	0.00146144
6.25	0.0149776	0.0260859	0.0106479	0.00738012	0.00271937	0.0014256
6.26	0.0147551	0.0260925	0.0105325	0.00704944	0.00259247	0.00138837
6.27	0.0145367	0.0259541	0.0104041	0.00671818	0.00247308	0.00135309
6.28	0.0143372	0.0259037	0.01028	0.0063783	0.00236	0.00131956
6.29	0.0141344	0.025882	0.0101557	0.00604099	0.00225017	0.00128541
6.3	0.0139457	0.0257232	0.0100333	0.00571209	0.00214609	0.00125253
6.31	0.0137628	0.0257163	0.00990256	0.00537799	0.00204571	0.00122099
6.32	0.0135956	0.0256233	0.00978248	0.00503721	0.00194639	0.00118897
6.33	0.0134443	0.0255591	0.00965844	0.00471787	0.00185249	0.00115743
6.34	0.01328	0.02551	0.00953156	0.00439928	0.00176269	0.00112792
6.35	0.0131506	0.0254518	0.0094179	0.00408858	0.00167606	0.00109843
6.36	0.0130143	0.0254043	0.00929322	0.00380066	0.00159423	0.00106789
6.37	0.0128863	0.0253593	0.00917041	0.00350582	0.00151116	0.00103965
6.38	0.0127769	0.0253378	0.00905415	0.00322125	0.00142465	0.00101259
6.39	0.012639	0.0253108	0.00893113	0.00296123	0.00134792	0.000982371
6.4	0.01253	0.0253042	0.00881658	0.00270577	0.00127458	0.000951833
6.41	0.0124282	0.0253041	0.00869955	0.0024633	0.00119918	0.000925312
6.42	0.0123358	0.0253023	0.00858702	0.00224354	0.00112899	0.000897585
6.43	0.0122571	0.025349	0.00847575	0.00202095	0.00106086	0.000867249
6.44	0.0121944	0.0253836	0.00837253	0.00182483	0.000995985	0.000837694
6.45	0.0121174	0.0254413	0.00826493	0.00165208	0.000938811	0.000812851
6.46	0.0120639	0.0255065	0.00815371	0.00147826	0.000877999	0.000789356
6.47	0.0120399	0.0255934	0.0080468	0.00132894	0.000815375	0.000761617
6.48	0.0120044	0.0256974	0.00794702	0.00119563	0.00076388	0.000735438
6.49	0.011989	0.0257659	0.00784857	0.00106705	0.000710712	0.000713752
6.5	0.0119744	0.0259189	0.00773985	0.00095847	0.000656348	0.000689956
6.51	0.0119667	0.0260161	0.00765086	0.000866833	0.000611624	0.000664659
6.52	0.0119574	0.0261333	0.00755307	0.000786731	0.000569093	0.00064289
6.53	0.0119447	0.0262948	0.0074642	0.000721658	0.000525675	0.000621925
6.54	0.0119331	0.0263868	0.00737843	0.000668102	0.000489371	0.000600791
6.55	0.01183	0.0265681	0.00728256	0.000628035	0.000454566	0.000581209
6.56	0.0117707	0.0266906	0.00720975	0.000604009	0.000422889	0.000562942
6.57	0.0117509	0.0268298	0.00712702	0.000586673	0.000395007	0.000549171
6.58	0.011584	0.0269952	0.00704321	0.000581218	0.000366757	0.0005366
6.59	0.0113979	0.0271113	0.00697689	0.000587746	0.000348642	0.000524396
6.6	0.0112784	0.0272797	0.00690679	0.0006085	0.000331285	0.000515492
6.61	0.0111475	0.0273867	0.00683349	0.000651152	0.000315394	0.000507462
6.62	0.0111028	0.0275434	0.0067718	0.000715248	0.000308063	0.000499947
6.63	0.0110781	0.0276799	0.00670294	0.000799019	0.000299458	0.000494188
6.64	0.0110477	0.027789	0.00663808	0.000932027	0.000292532	0.000493497
6.65	0.0110561	0.0279399	0.00658082	0.00112449	0.000293725	0.000496089
6.66	0.0110415	0.0280733	0.00651435	0.00136555	0.000298318	0.000498656
6.67	0.0110536	0.0281874	0.00646399	0.00167531	0.00030596	0.000503278
6.68	0.0110373	0.0282899	0.00640602	0.00204709	0.000320907	0.000511754
6.69	0.0109882	0.0284017	0.00635532	0.00246662	0.000340683	0.000522979
6.7	0.0109465	0.0285154	0.00630948	0.00290077	0.000362008	0.00053549
6.71	0.0109313	0.0286247	0.00625215	0.00333898	0.000393817	0.000553665
6.72	0.0109074	0.0287195	0.00620858	0.00379171	0.000432973	0.000576224
6.73	0.0108641	0.0288148	0.00615608	0.00422447	0.000474802	0.000598983
6.74	0.0108592	0.0289007	0.00611128	0.00465513	0.000527953	0.000625749
6.75	0.0108453	0.0289832	0.00606921	0.0050911	0.000591132	0.00065476
6.76	0.0108157	0.0290511	0.00602387	0.00549232	0.00066046	0.000687614
6.77	0.0107956	0.0291401	0.00598521	0.00590084	0.000741749	0.000727245
6.78	0.0107494	0.0292025	0.00593328	0.00630504	0.000832481	0.00076837
6.79	0.0107066	0.0292308	0.00589848	0.00669244	0.000932887	0.000811462
6.8	0.0106564	0.0293303	0.0058642	0.00711169	0.00104889	0.000861155
6.81	0.0105816	0.0293484	0.0058221	0.00752506	0.0011766	0.000914384
6.82	0.010509	0.0293683	0.0057964	0.00794638	0.0013133	0.000970937
6.83	0.0104213	0.0294207	0.00575841	0.00838045	0.00146501	0.00103273
6.84	0.0103432	0.0294192	0.00572816	0.00880598	0.00162933	0.00109799
6.85	0.0102358	0.0294555	0.00570169	0.00924351	0.00180281	0.00116623
6.86	0.0101223	0.0294463	0.00566608	0.00968106	0.00198775	0.00123589
6.87	0.0100216	0.0294546	0.00564377	0.0100993	0.00218569	0.0013089
6.88	0.00989316	0.0294527	0.0056181	0.0105086	0.00239041	0.00138362
6.89	0.00977564	0.0294224	0.00558954	0.0109181	0.00260569	0.00146071
6.9	0.0096407	0.0294341	0.00556918	0.0112814	0.00283266	0.00153867
6.91	0.00951697	0.0293562	0.00554726	0.0116293	0.00306301	0.00161655
6.92	0.00939248	0.0293179	0.00552622	0.0119756	0.0032957	0.00169519
6.93	0.00926271	0.0292644	0.00551657	0.0122889	0.00353453	0.00177413
6.94	0.00914556	0.0291806	0.00549388	0.0125724	0.00378002	0.00184958
6.95	0.00901215	0.0291291	0.00547553	0.0128251	0.0040214	0.00192326
6.96	0.00889332	0.0290124	0.00546884	0.01304	0.00425521	0.0019969
6.97	0.00877988	0.0289431	0.00545461	0.0132382	0.00448604	0.00206863
6.98	0.00865501	0.0288164	0.00545275	0.013401	0.00472132	0.00213681
6.99	0.00854169	0.0287111	0.00544668	0.0135147	0.00493969	0.00219926
7	0.00842717	0.0285887	0.0054443	0.013619	0.00514275	0.00225646
7.01	0.00831501	0.0284283	0.00544623	0.0136792	0.00534851	0.00231303
7.02	0.00821283	0.0283154	0.00544377	0.0137003	0.00553625	0.00236105
7.03	0.00810002	0.0281313	0.00545099	0.0136865	0.00571275	0.00240449
7.04	0.00799609	0.0279839	0.00545833	0.0136314	0.00586817	0.00244281
7.05	0.00789742	0.0277928	0.00546876	0.0135557	0.00599868	0.00247253
7.06	0.00779702	0.0276488	0.00548011	0.0134232	0.00611887	0.00249608
7.07	0.00770512	0.0274875	0.00549211	0.0132783	0.00622427	0.00251273
7.08	0.00761485	0.0272778	0.00551888	0.0131002	0.00630163	0.00252545
7.09	0.00752958	0.0271193	0.00553528	0.0128068	0.0063625	0.00253024
7.1	0.00745354	0.0269129	0.00556017	0.0125148	0.00640727	0.00252467
7.11	0.00737754	0.0267288	0.00558702	0.0121912	0.00642454	0.00251518
7.12	0.00729696	0.0265221	0.00561041	0.0117949	0.00643092	0.00250485
7.13	0.00723644	0.0263181	0.00564663	0.0113773	0.00642071	0.00248976
7.14	0.00717578	0.0261272	0.0056739	0.0109436	0.00638368	0.00246529
7.15	0.00711711	0.0259034	0.00571043	0.0104784	0.00633566	0.00243746
7.16	0.0070783	0.0257198	0.00574512	0.00999284	0.0062821	0.00240593
7.17	0.00703079	0.0255015	0.00578165	0.00951181	0.00621072	0.0023657
7.18	0.00699353	0.0252881	0.00582021	0.00902707	0.00613839	0.00232327
7.19	0.00696576	0.0250954	0.00586414	0.00853845	0.00605761	0.00228323
7.2	0.00694221	0.0248838	0.00590903	0.00805658	0.00596453	0.00224723
7.21	0.00692782	0.0247041	0.00594942	0.00759043	0.00586924	0.00220422
7.22	0.00691163	0.024492	0.00599748	0.00713388	0.00577043	0.00215801
7.23	0.0069127	0.0243115	0.00604179	0.0066975	0.00567703	0.00211425
7.24	0.0069013	0.0241253	0.00608548	0.00628511	0.00558229	0.00206765
7.25	0.00687029	0.0239371	0.00613782	0.00588539	0.00548468	0.00202144
7.26	0.00688211	0.0237935	0.00618557	0.00550537	0.00540125	0.00197909
7.27	0.00689244	0.0236018	0.00624356	0.0051573	0.00531311	0.00193485
7.28	0.00690448	0.0234507	0.00629907	0.00482376	0.00521846	0.00189013
7.29	0.00695701	0.0232932	0.0063502	0.00450481	0.00513503	0.00184805
7.3	0.00698938	0.0231272	0.00641819	0.00421202	0.0050524	0.00180533
7.31	0.00704721	0.022977	0.00647198	0.00393361	0.00496484	0.00176253
7.32	0.0071185	0.0228098	0.00653444	0.00366481	0.00489001	0.00171988
7.33	0.00718814	0.0226995	0.00660469	0.00341818	0.00481897	0.00167596
7.34	0.00726235	0.0224974	0.00667114	0.00318458	0.00474319	0.00163012
7.35	0.00734466	0.0223587	0.00674922	0.00295449	0.00467209	0.0015868
7.36	0.00745456	0.022235	0.00682199	0.00273857	0.00460438	0.00154329
7.37	0.00755518	0.0220592	0.00689937	0.00253713	0.0045337	0.00149615
7.38	0.007702	0.0219322	0.00697928	0.00234041	0.00446235	0.00144857
7.39	0.00783708	0.0217824	0.00706219	0.00215164	0.00439399	0.00140232
7.4	0.00797725	0.0216286	0.00714987	0.00197694	0.00432229	0.00135375
7.41	0.008145	0.0214667	0.00723235	0.0018084	0.00424787	0.00130156
7.42	0.00830397	0.0213274	0.00732837	0.00164524	0.00417335	0.00124865
7.43	0.00848214	0.021177	0.00742255	0.00149461	0.00409543	0.00119307
7.44	0.00867023	0.0210237	0.00751881	0.00134964	0.00401402	0.00113626
7.45	0.00886908	0.0208878	0.00763329	0.00120714	0.0039332	0.00107991
7.46	0.0090771	0.0207868	0.00773409	0.00107765	0.00384923	0.00102246
7.47	0.00930797	0.0206832	0.00785302	0.000952518	0.00375886	0.000963425
7.48	0.00953344	0.0205454	0.00795938	0.000833727	0.00366684	0.000904705
7.49	0.00977732	0.02047	0.00807182	0.000726534	0.00357115	0.000846
7.5	0.0100271	0.0203732	0.00820706	0.000623798	0.00347093	0.000788213
7.51	0.0102815	0.0202839	0.0083198	0.000526984	0.00337349	0.000730062
7.52	0.0105532	0.0202343	0.00845991	0.00044294	0.0032761	0.000673466
7.53	0.0108191	0.0201435	0.00859121	0.000367013	0.00317166	0.000619343
7.54	0.0111107	0.0201227	0.00871999	0.000295507	0.00306004	0.000566493
7.55	0.0113926	0.0201159	0.00887273	0.000231517	0.00295287	0.000516174
7.56	0.0116839	0.0200869	0.00901404	0.000176223	0.00284399	0.000468333
7.57	0.0119698	0.0201146	0.00916193	0.00012952	0.0027308	0.000422691
7.58	0.0122464	0.0201305	0.00930906	8.90907e-05	0.00262591	0.000380068
7.59	0.0125444	0.0201603	0.00945861	5.66057e-05	0.00252428	0.000340188
7.6	0.0128133	0.0202077	0.00961107	3.28024e-05	0.002415	0.000303316
7.61	0.0130973	0.0202519	0.00975604	1.5058e-05	0.00230629	0.000268562
7.62	0.0133632	0.0203118	0.00990835	4.54909e-06	0.00221209	0.00023717
7.63	0.0136218	0.0204048	0.0100469	3.69365e-07	0.00211035	0.000209994
7.64	0.0139049	0.020496	0.0101926	8.44037e-07	0.00200839	0.000184307
7.65	0.0141334	0.0205849	0.0103319	5.46688e-06	0.00191896	0.00016154
7.66	0.0143659	0.0207067	0.0104545	1.27719e-05	0.00183473	0.000143191
7.67	0.0145993	0.0208001	0.0105909	2.17131e-05	0.00174936	0.000126751
7.68	0.0148025	0.0209091	0.0107229	3.04986e-05	0.00166836	0.000112012
7.69	0.0150017	0.0210354	0.0108463	3.87218e-05	0.00159882	0.000100022
7.7	0.0151701	0.0211617	0.0109536	4.55601e-05	0.00153436	9.00411e-05
7.71	0.0153211	0.0212854	0.0110693	4.86246e-05	0.00148304	8.16931e-05
7.72	0.0154342	0.0213987	0.0111744	4.63742e-05	0.00143132	7.4342e-05
7.73	0.0155517	0.0215141	0.0112547	4.17694e-05	0.00139183	6.88289e-05
7.74	0.0156598	0.0216369	0.0113376	3.39525e-05	0.00136857	6.52511e-05
7.75	0.0157253	0.0217641	0.0114104	2.27699e-05	0.00134236	6.22684e-05
7.76	0.0158045	0.0218834	0.0114922	1.19989e-05	0.00132524	6.10104e-05
7.77	0.0158413	0.0220141	0.0115728	3.68076e-06	0.00132472	6.0969e-05
7.78	0.0158925	0.0221329	0.0116363	7.18333e-09	0.00132887	6.1854e-05
7.79	0.0159421	0.0222577	0.0117269	4.2866e-06	0.00134147	6.40267e-05
7.8	0.0159703	0.0223714	0.0118039	1.96935e-05	0.00137219	6.92579e-05
7.81	0.0160238	0.0224866	0.0118357	4.86161e-05	0.001412	7.57507e-05
7.82	0.0160671	0.0226277	0.0119031	9.61838e-05	0.00146802	8.31382e-05
7.83	0.0161297	0.0227383	0.0119622	0.000161785	0.00153919	9.34143e-05
7.84	0.0162002	0.0228522	0.0119975	0.000249792	0.00161521	0.000105923
7.85	0.0162967	0.0229817	0.0120716	0.000363129	0.00171083	0.000120023
7.86	0.0164225	0.0230781	0.0121098	0.000500662	0.00182147	0.000137349
7.87	0.0165521	0.0232031	0.012155	0.000664467	0.00194111	0.000157693
7.88	0.0167156	0.0233292	0.0122234	0.000850847	0.002082	0.00018184
7.89	0.0169243	0.0234246	0.0122542	0.00106241	0.00223355	0.000210243
7.9	0.0171598	0.0235529	0.012297	0.00130054	0.00239493	0.00024129
7.91	0.017425	0.0236517	0.0123364	0.00155815	0.00257004	0.000277503
7.92	0.0177112	0.0237715	0.0123623	0.00183725	0.00275317	0.00031971
7.93	0.017851	0.0238893	0.0123999	0.00213543	0.00294723	0.000366025
7.94	0.0180013	0.0239815	0.0124369	0.00244809	0.00314841	0.000418754
7.95	0.0181127	0.0241064	0.0124547	0.0027751	0.00335409	0.000478302
7.96	0.0182472	0.0241949	0.0124843	0.0031174	0.00356699	0.000542017
7.97	0.0184179	0.0242931	0.0125221	0.00346883	0.00378807	0.000612425
7.98	0.0185438	0.0244113	0.01254	0.00382788	0.00401911	0.000689324
7.99	0.0186988	0.0245088	0.0125671	0.00420085	0.00425453	0.000771565
8	0.0188102	0.0246224	0.0125849	0.00458113	0.00448981	0.000859586
8.01	0.0189447	0.0247255	0.0126118	0.00496985	0.00472912	0.00095304
8.02	0.0190628	0.024794	0.0126344	0.00537087	0.00497338	0.00105351
8.03	0.0191855	0.0248938	0.0126581	0.00576868	0.00521442	0.0011573
8.04	0.0193002	0.024985	0.0126786	0.00618197	0.0054537	0.00126429
8.05	0.0194051	0.0250436	0.0126955	0.00660947	0.00569075	0.00137718
8.06	0.0195168	0.0251444	0.012731	0.00701525	0.00591888	0.00149312
8.07	0.0196239	0.0252168	0.0127433	0.00742823	0.00614571	0.00161057
8.08	0.0197225	0.0252508	0.0127722	0.00783681	0.0063684	0.00173073
8.09	0.0198027	0.0253233	0.0127983	0.00822401	0.0065772	0.00185191
8.1	0.0198937	0.025363	0.0128089	0.00861589	0.00677182	0.00197427
8.11	0.0199531	0.0253946	0.0128353	0.00897926	0.00695419	0.00209772
8.12	0.0200191	0.0254343	0.0128456	0.00930495	0.00712946	0.00221662
8.13	0.0200669	0.0254457	0.0128588	0.00961165	0.00729048	0.00232907
8.14	0.0200968	0.0254677	0.0128799	0.00989795	0.00743008	0.00244104
8.15	0.0201334	0.0254668	0.0128833	0.0101417	0.00754567	0.00254549
8.16	0.0201467	0.0254582	0.0128985	0.0103388	0.0076408	0.00264387
8.17	0.020145	0.0254397	0.0129137	0.0105147	0.00771579	0.00274255
8.18	0.0201613	0.0254157	0.0129191	0.0106316	0.00776579	0.00283402
8.19	0.0201566	0.0253582	0.0129225	0.0107059	0.00778742	0.00291087
8.2	0.0201357	0.0253227	0.0129332	0.0107484	0.00777896	0.00298086
8.21	0.0201387	0.0252662	0.0129387	0.0107507	0.00775493	0.00304072
8.22	0.0201105	0.0251861	0.0129384	0.0107297	0.00770154	0.00308738
8.23	0.0200903	0.0251297	0.0129402	0.0106566	0.00761205	0.00312467
8.24	0.0200794	0.0250444	0.0129489	0.0105488	0.00750211	0.0031535
8.25	0.0200449	0.0249662	0.0129461	0.0104228	0.00736966	0.00316827
8.26	0.0200306	0.0248666	0.0129416	0.0102566	0.0072064	0.00316995
8.27	0.0200124	0.0247723	0.0129339	0.0100594	0.00703544	0.00316302
8.28	0.0199671	0.0246796	0.0129342	0.00984342	0.00684642	0.00314399
8.29	0.0199549	0.0245788	0.012936	0.00960967	0.0066319	0.00311062
8.3	0.019907	0.0244731	0.0129191	0.0093738	0.00641879	0.00307268
8.31	0.0198742	0.0243475	0.0129223	0.00913146	0.00619359	0.00302496
8.32	0.0198529	0.0242543	0.012903	0.00886984	0.0059502	0.00296261
8.33	0.0198057	0.0241389	0.0128815	0.00860967	0.00572114	0.00289589
8.34	0.0197747	0.0240231	0.0128729	0.00835735	0.00548686	0.00282316
8.35	0.0197267	0.0239132	0.0128488	0.00810293	0.00523682	0.00273924
8.36	0.0196865	0.0237898	0.0128306	0.00785775	0.00500303	0.00265779
8.37	0.0196329	0.0236927	0.0128139	0.00762487	0.00477741	0.00256964
8.38	0.0195921	0.0235617	0.0127873	0.00739791	0.0045443	0.00247524
8.39	0.01954	0.0234436	0.0127589	0.00718615	0.00433131	0.00238522
8.4	0.0194997	0.0233389	0.0127297	0.00699715	0.00412858	0.00229193
8.41	0.0194556	0.0232154	0.0127003	0.00681771	0.00392047	0.00219183
8.42	0.0194077	0.0231366	0.0126618	0.00665286	0.00372563	0.00209864
8.43	0.0193631	0.0230364	0.0126302	0.00650586	0.00353705	0.00200658
8.44	0.019348	0.0229439	0.0125969	0.00636874	0.00334536	0.00190766
8.45	0.0193255	0.0228627	0.0125388	0.00624446	0.00316473	0.00181357
8.46	0.0193065	0.0227246	0.0125121	0.00613752	0.00299349	0.0017223
8.47	0.0192717	0.0226014	0.0124633	0.00604107	0.00282101	0.00162833
8.48	0.019306	0.0225011	0.0124005	0.00595196	0.00265129	0.00153997
8.49	0.0193292	0.0224092	0.0123651	0.005872	0.00248608	0.00145426
8.5	0.01935	0.0222974	0.0123056	0.00580283	0.00232201	0.00136822
8.51	0.0194577	0.0221831	0.0122565	0.00573657	0.00215981	0.00128823
8.52	0.0194942	0.0221087	0.0121907	0.00567469	0.00200239	0.00120979
8.53	0.019615	0.0219819	0.0121316	0.00561661	0.00184806	0.00113083
8.54	0.0197208	0.0218963	0.0120849	0.00556301	0.00169426	0.00105561
8.55	0.0198543	0.0218161	0.0120107	0.00550856	0.0015454	0.000983104
8.56	0.0200241	0.0216946	0.0119577	0.00545459	0.00140419	0.000910364
8.57	0.0201739	0.0216349	0.0118937	0.00539874	0.00126569	0.000838569
8.58	0.0203896	0.021522	0.0118203	0.00533468	0.00113198	0.000770113
8.59	0.0205611	0.0214281	0.0117736	0.00527967	0.00100322	0.000703246
8.6	0.0207415	0.021354	0.0117035	0.00521287	0.000879938	0.000637451
8.61	0.020952	0.0212422	0.011629	0.00513807	0.000766796	0.000574934
8.62	0.021111	0.0211682	0.0115661	0.0050708	0.00065919	0.000515804
8.63	0.0213255	0.0210982	0.0114823	0.00499832	0.000556989	0.000458179
8.64	0.0215218	0.0210151	0.011421	0.00490593	0.000465919	0.000403273
8.65	0.0217212	0.0209462	0.0113563	0.00481258	0.00038288	0.000352438
8.66	0.021938	0.0208924	0.0112808	0.00471654	0.000307368	0.000304265
8.67	0.0221119	0.0208439	0.0112014	0.00461041	0.000242554	0.00025923
8.68	0.0222713	0.0208085	0.0111324	0.00450597	0.000186337	0.000218579
8.69	0.0224094	0.0207615	0.011058	0.00439701	0.00013728	0.000180345
8.7	0.0225481	0.0207645	0.0109768	0.00430147	9.64668e-05	0.000145311
8.71	0.0226632	0.0207421	0.0108997	0.00420315	6.31575e-05	0.000114826
8.72	0.022725	0.0207413	0.0108127	0.00408642	3.75979e-05	8.83928e-05
8.73	0.0228617	0.0207591	0.0107395	0.00400099	1.95177e-05	6.55726e-05
8.74	0.0229282	0.0207447	0.0106516	0.00392023	7.37351e-06	4.62001e-05
8.75	0.0229192	0.0208073	0.0105747	0.00381386	1.27471e-06	3.10202e-05
8.76	0.0230146	0.0208217	0.0104825	0.00374106	9.67153e-08	1.92791e-05
8.77	0.0230046	0.0208499	0.0103899	0.00368745	2.78831e-06	9.95316e-06
8.78	0.0230532	0.0209021	0.0103072	0.00362636	8.76186e-06	3.9785e-06
8.79	0.0230942	0.0209154	0.0102094	0.00359347	1.69325e-05	9.41247e-07
8.8	0.0231117	0.0209805	0.0101256	0.00358452	2.73359e-05	6.67295e-10
8.81	0.023335	0.0210059	0.0100265	0.00359152	3.88763e-05	9.557e-07
8.82	0.0234345	0.0210578	0.00993455	0.00363898	4.95365e-05	3.45372e-06
8.83	0.0236465	0.0211081	0.00984047	0.00371729	5.89604e-05	7.20937e-06
8.84	0.023891	0.0211328	0.00973597	0.00387322	6.53412e-05	1.18257e-05
8.85	0.0240514	0.0211836	0.00964921	0.00410571	6.97563e-05	1.6991e-05
8.86	0.0242173	0.0212027	0.00953444	0.00437879	7.36162e-05	2.24242e-05
8.87	0.0242692	0.021238	0.00943957	0.00479649	7.26502e-05	2.73768e-05
8.88	0.0243271	0.0212697	0.00934312	0.00519537	6.777e-05	3.16403e-05
8.89	0.0243797	0.0212927	0.00922849	0.00560099	6.17716e-05	3.50207e-05
8.9	0.0243198	0.0213322	0.00914035	0.00604734	5.10259e-05	3.68164e-05
8.91	0.0242424	0.0213288	0.00903686	0.00640784	3.96592e-05	3.76642e-05
8.92	0.0240735	0.021362	0.00894505	0.00675496	2.87484e-05	3.6594e-05
8.93	0.0238727	0.021385	0.0088476	0.00703831	1.61084e-05	3.46345e-05
8.94	0.0235673	0.0214015	0.00874786	0.00730318	6.73437e-06	3.25215e-05
8.95	0.0232351	0.0214396	0.008662	0.00756111	1.02725e-06	2.79894e-05
8.96	0.0229546	0.0214486	0.00855726	0.00774977	9.95209e-07	2.24096e-05
8.97	0.0226099	0.0214603	0.00846512	0.00795452	9.46064e-06	1.71429e-05
8.98	0.0222613	0.021493	0.00837255	0.00816112	2.73251e-05	1.17506e-05
8.99	0.0218937	0.0215099	0.00826916	0.00831442	5.88377e-05	6.57624e-06
9	0.0215193	0.0215292	0.00818056	0.00849824	0.000103835	2.40241e-06
9.01	0.0211654	0.0215627	0.00808595	0.00866334	0.000165187	2.31054e-07
9.02	0.0207911	0.0215983	0.00799129	0.00880949	0.000246172	5.32934e-07
9.03	0.0204475	0.0216189	0.00790106	0.00897212	0.00034324	4.48149e-06
9.04	0.0200922	0.0216532	0.00780454	0.00912981	0.000460195	1.22979e-05
9.05	0.0197559	0.0216877	0.00771568	0.00929647	0.000600807	2.51565e-05
9.06	0.0194529	0.0217162	0.00762136	0.0094635	0.000759749	4.45763e-05
9.07	0.0191489	0.0217778	0.00753175	0.00963391	0.000939821	6.94773e-05
9.08	0.018874	0.0218043	0.00744924	0.00981216	0.00114228	0.000101251
9.09	0.0186335	0.021867	0.00735292	0.00999822	0.00136149	0.000142101
9.1	0.0184239	0.021911	0.00726819	0.0101957	0.00160134	0.000191265
9.11	0.0182375	0.0219517	0.00718379	0.010382	0.00185916	0.000249142
9.12	0.0180845	0.022009	0.00708936	0.0105825	0.002127	0.000316311
9.13	0.0179578	0.0220427	0.00700719	0.0107933	0.00241171	0.000393326
9.14	0.017857	0.0221219	0.00691498	0.0110062	0.00271383	0.000478702
9.15	0.0178	0.0221688	0.00682986	0.0112362	0.00302307	0.000573193
9.16	0.0177657	0.0222421	0.00674413	0.0114589	0.00334055	0.000677036
9.17	0.0177604	0.0222947	0.00665587	0.0116755	0.00366304	0.000789367
9.18	0.0177831	0.0223482	0.00657456	0.0118867	0.00398625	0.000909008
9.19	0.017799	0.0224221	0.00647733	0.0120907	0.00431562	0.00103694
9.2	0.0178478	0.0224538	0.0063907	0.0122905	0.00464453	0.00116998
9.21	0.0179101	0.0225226	0.00630338	0.0124855	0.00496498	0.00130559
9.22	0.0179717	0.0225741	0.00621001	0.0126403	0.00528113	0.00144796
9.23	0.0180409	0.0226296	0.00612827	0.0127925	0.00558462	0.00159442
9.24	0.0181169	0.0226743	0.00603762	0.0129242	0.00587737	0.00174107
9.25	0.0181895	0.0226947	0.00595214	0.0130085	0.00614651	0.00188773
9.26	0.0182623	0.022744	0.0058657	0.0130921	0.00639256	0.00203629
9.27	0.0183378	0.0227604	0.0057739	0.0131447	0.00662694	0.00217953
9.28	0.0183913	0.0227817	0.00569209	0.0131532	0.00683482	0.00231441
9.29	0.0184505	0.0228182	0.00560371	0.0131461	0.00700252	0.00244767
9.3	0.018513	0.022814	0.00551185	0.0131061	0.00714538	0.00257708
9.31	0.0185588	0.0228201	0.00542234	0.0130313	0.00727121	0.00269524
9.32	0.0185915	0.0228327	0.0053303	0.0129015	0.00735212	0.00280336
9.33	0.0186392	0.0228092	0.0052384	0.012736	0.00737732	0.00290109
9.34	0.0186645	0.0228079	0.00515251	0.0125204	0.00738886	0.00298415
9.35	0.0186844	0.0227812	0.00504304	0.0122782	0.00735847	0.00305906
9.36	0.0187135	0.0227469	0.00494469	0.0120053	0.00727947	0.00311864
9.37	0.0187457	0.0227241	0.00485818	0.0116698	0.00718377	0.00315873
9.38	0.0187757	0.0226711	0.00475892	0.0113095	0.00705315	0.00319226
9.39	0.0188118	0.0226312	0.00467509	0.010901	0.0068799	0.00320575
9.4	0.0188386	0.0225875	0.00458665	0.0104721	0.00668766	0.0031976
9.41	0.0188676	0.0225279	0.00450158	0.0100408	0.00646381	0.00318067
9.42	0.0189091	0.0224596	0.0044167	0.00958317	0.00621867	0.00314566
9.43	0.0189401	0.0223971	0.00433257	0.00911128	0.00596491	0.00310063
9.44	0.0189749	0.0223168	0.00425265	0.00864786	0.00569106	0.00304582
9.45	0.0190154	0.022254	0.00417244	0.00818783	0.00540575	0.00297222
9.46	0.0190736	0.022188	0.00409336	0.00773039	0.00511758	0.00288827
9.47	0.0190991	0.0220748	0.00401941	0.0072833	0.00482653	0.00279873
9.48	0.0191678	0.0219953	0.00394873	0.00684885	0.00453737	0.00269378
9.49	0.0192379	0.0219166	0.00387753	0.00642486	0.00425622	0.00258032
9.5	0.0192733	0.0218189	0.0038144	0.00601506	0.00398074	0.0024647
9.51	0.0193478	0.0217401	0.00375315	0.00562268	0.00371547	0.00234496
9.52	0.0194215	0.0216495	0.00369661	0.00524371	0.00346264	0.00222231
9.53	0.0194872	0.0215518	0.00364467	0.00486806	0.00321973	0.00210093
9.54	0.019576	0.0214603	0.00359396	0.00450702	0.00299104	0.00197728
9.55	0.0196617	0.0213853	0.00354747	0.004159	0.00277563	0.00185714
9.56	0.0197356	0.02131	0.00350512	0.00381528	0.00257089	0.00173642
9.57	0.0198319	0.0212307	0.0034656	0.00348892	0.00238276	0.0016174
9.58	0.0198983	0.021188	0.00342837	0.00317571	0.00220863	0.0015069
9.59	0.0199881	0.0211124	0.00339468	0.00286705	0.00204493	0.00139692
9.6	0.0200638	0.0210751	0.00336611	0.00257376	0.0018945	0.00129044
9.61	0.0201503	0.0210476	0.00333743	0.00229703	0.00175539	0.00119206
9.62	0.020211	0.0209967	0.00331248	0.00203551	0.00162514	0.0010973
9.63	0.0203153	0.0210077	0.00329483	0.00179066	0.00150376	0.00100753
9.64	0.0204604	0.020969	0.00327912	0.00156002	0.00139299	0.000924209
9.65	0.0205189	0.0209699	0.00326577	0.00134798	0.0012885	0.000844238
9.66	0.0206544	0.0209721	0.00325776	0.00115476	0.00118829	0.000768936
9.67	0.0207731	0.0209545	0.00325439	0.000978118	0.00109677	0.00069999
9.68	0.0208817	0.020977	0.00325283	0.000815527	0.00101103	0.000634007
9.69	0.0210191	0.0209754	0.0032594	0.000666805	0.000926893	0.000570087
9.7	0.0210897	0.0209802	0.00326902	0.000535469	0.000848453	0.000511928
9.71	0.0212132	0.0209856	0.00327716	0.000424121	0.000775945	0.000458302
9.72	0.0212964	0.0209824	0.00329136	0.000324058	0.000706046	0.000406882
9.73	0.021372	0.020999	0.00331	0.000237355	0.000640288	0.000359125
9.74	0.0214775	0.0210065	0.00332984	0.000169668	0.000577243	0.000314816
9.75	0.021537	0.021004	0.00335487	0.000112961	0.000516419	0.00027322
9.76	0.0216047	0.0210144	0.00338485	6.763e-05	0.000460305	0.000235187
9.77	0.0216403	0.0210177	0.00341652	3.76024e-05	0.000406994	0.000200334
9.78	0.0216569	0.0210364	0.00345012	1.58534e-05	0.000355777	0.000168026
9.79	0.0216714	0.0210486	0.00349031	3.27003e-06	0.000308724	0.000139153
9.8	0.0216699	0.0210639	0.00353258	5.9852e-09	0.000266394	0.000113732
9.81	0.0216177	0.0210823	0.00357393	3.50127e-06	0.000226334	9.05364e-05
9.82	0.0215797	0.0211082	0.00362304	1.29469e-05	0.000189791	7.04839e-05
9.83	0.0215257	0.0211518	0.00367616	2.57663e-05	0.000156952	5.30096e-05
9.84	0.021445	0.0211602	0.00373481	4.25896e-05	0.000127894	3.75158e-05
9.85	0.0213561	0.0211748	0.00379335	6.03442e-05	0.000101696	2.51593e-05
9.86	0.0212386	0.0212333	0.00385892	7.63774e-05	7.85426e-05	1.53931e-05
9.87	0.0211208	0.0212578	0.00392928	9.45987e-05	5.98395e-05	8.16133e-06
9.88	0.0209999	0.0213089	0.00399675	0.000107791	4.24645e-05	3.40864e-06
9.89	0.0208647	0.0213703	0.00407502	0.000115722	2.87989e-05	7.00615e-07
9.9	0.020713	0.0213935	0.00414851	0.00012323	1.85159e-05	2.07601e-08
9.91	0.020553	0.0214609	0.00422642	0.000122019	9.91431e-06	1.13299e-06
9.92	0.0203786	0.0214959	0.00430977	0.000113464	4.64087e-06	3.8697e-06
9.93	0.020181	0.0215286	0.00438729	0.000102428	1.84019e-06	8.13488e-06
9.94	0.0199951	0.0215754	0.00447288	8.2703e-05	2.06747e-07	1.31693e-05
9.95	0.0198204	0.0215879	0.00455718	5.83943e-05	1.14274e-07	1.93539e-05
9.96	0.0197003	0.0216174	0.00464496	3.53836e-05	9.49489e-07	2.64549e-05
9.97	0.01955	0.0216446	0.00473591	1.44021e-05	2.45436e-06	3.3529e-05
9.98	0.0193675	0.0216519	0.00481857	1.43259e-06	4.17569e-06	4.07465e-05
9.99	0.0194856	0.0216638	0.0049122	2.75707e-06	5.88037e-06	4.81605e-05
10	0.0194057	0.0216701	0.00500045	2.27908e-05	6.73354e-06	5.4693e-05
10.01	0.0193405	0.0216579	0.00509335	6.74811e-05	6.76357e-06	6.02803e-05
10.02	0.0192124	0.0216558	0.00518858	0.000142173	7.00499e-06	6.53477e-05
10.03	0.0189967	0.0216559	0.00527177	0.000248563	6.29869e-06	6.93155e-05
10.04	0.0190337	0.0216478	0.00537142	0.000390956	4.66898e-06	7.03522e-05
10.05	0.0188909	0.0216534	0.00545839	0.000571613	2.93458e-06	7.07696e-05
10.06	0.0188851	0.0216464	0.00554674	0.000786227	1.08398e-06	7.06485e-05
10.07	0.0187778	0.0216369	0.00564109	0.00102853	4.07137e-08	6.80057e-05
10.08	0.0186557	0.0216155	0.00571861	0.00129216	4.1462e-07	6.38264e-05
10.09	0.0185933	0.0216064	0.00580637	0.00157441	3.03534e-06	5.93158e-05
10.1	0.0184183	0.0215923	0.00589387	0.00187066	8.97765e-06	5.28378e-05
10.11	0.0183613	0.02159	0.005976	0.00217232	1.82262e-05	4.42961e-05
10.12	0.0182376	0.0215729	0.00606568	0.00248357	3.36933e-05	3.59194e-05
10.13	0.018135	0.0215509	0.00615157	0.0028011	5.62951e-05	2.71918e-05
10.14	0.0180626	0.0215536	0.00623312	0.00311637	8.42999e-05	1.85731e-05
10.15	0.0179539	0.0215314	0.00632746	0.00344112	0.000122186	1.14497e-05
10.16	0.0179133	0.0215337	0.00640777	0.00376961	0.000170746	5.62878e-06
10.17	0.0178276	0.0215262	0.00648746	0.00410662	0.000226085	1.49278e-06
10.18	0.017779	0.0215152	0.00657537	0.00445896	0.000296167	5.17781e-10
10.19	0.0177324	0.021523	0.00665318	0.00481516	0.000378473	1.63706e-06
10.2	0.0176807	0.0215137	0.00674264	0.0051881	0.000469328	7.18047e-06
10.21	0.0176758	0.0215267	0.0068263	0.00556517	0.000576314	1.69807e-05
10.22	0.0176564	0.0215318	0.00691148	0.00594229	0.000694664	3.19677e-05
10.23	0.0176682	0.0215337	0.00700224	0.00633421	0.000822219	5.20687e-05
10.24	0.0177006	0.0215443	0.00708509	0.0067123	0.000964733	7.75432e-05
10.25	0.0177357	0.0215503	0.00717611	0.00708812	0.00111694	0.000109702
10.26	0.0178122	0.021594	0.00726753	0.00746374	0.00127985	0.000148026
10.27	0.017901	0.0215944	0.00735621	0.00782488	0.00145534	0.000192473
10.28	0.0180039	0.0215883	0.00744744	0.00818767	0.0016392	0.000243311
10.29	0.018145	0.0216515	0.00753396	0.00852711	0.00182709	0.00030053
10.3	0.0182891	0.021653	0.00762725	0.00885956	0.00201702	0.000364227
10.31	0.0184708	0.0216826	0.00772578	0.00917442	0.00222029	0.000434075
10.32	0.0186629	0.0217203	0.00781881	0.00946365	0.00242553	0.000508913
10.33	0.0188531	0.0217163	0.00791489	0.00972885	0.00262619	0.000587907
10.34	0.0190627	0.0217597	0.00801091	0.00996294	0.00283326	0.000671259
10.35	0.0192849	0.0217779	0.00810392	0.01018	0.00304073	0.000759881
10.36	0.0195224	0.0218053	0.00821089	0.0103481	0.00323653	0.000850545
10.37	0.019761	0.0218244	0.00829999	0.0104607	0.00343256	0.000942661
10.38	0.0199999	0.0218282	0.00839557	0.0105493	0.00362962	0.00103846
10.39	0.0202299	0.0218546	0.00849426	0.0105744	0.00380553	0.00113283
10.4	0.0204814	0.021847	0.00858276	0.010549	0.00397337	0.00122506
10.41	0.0207115	0.0218535	0.00868539	0.0104863	0.00413739	0.00131926
10.42	0.0209354	0.0218615	0.00877462	0.0103653	0.0042841	0.00141111
10.43	0.0211658	0.021844	0.00887736	0.0102041	0.00442155	0.00149907
10.44	0.021367	0.0218517	0.00897139	0.0100051	0.00453472	0.00158457
10.45	0.02158	0.0218316	0.00906279	0.00975941	0.00463458	0.00166556
10.46	0.021776	0.0218185	0.00916036	0.00947376	0.00472159	0.0017364
10.47	0.021969	0.0218096	0.00924229	0.00915873	0.00478038	0.00180246
10.48	0.0221469	0.0217697	0.00934204	0.00882696	0.00482603	0.00186707
10.49	0.0223112	0.0217481	0.00942832	0.00848446	0.00485904	0.00192024
10.5	0.0224898	0.0217082	0.00951253	0.00812423	0.00486038	0.00196177
10.51	0.0226289	0.0216755	0.00960903	0.00775469	0.00485067	0.00199766
10.52	0.0227764	0.0216322	0.00968772	0.00738566	0.00482891	0.00202208
10.53	0.0229069	0.0215862	0.00977799	0.00702147	0.0047872	0.00203836
10.54	0.0230072	0.0215428	0.00986727	0.00667679	0.00473532	0.00204883
10.55	0.0231272	0.0214888	0.00994765	0.0063373	0.00465823	0.00204865
10.56	0.0232263	0.0214363	0.0100318	0.00601699	0.0045677	0.00203226
10.57	0.0233051	0.0213892	0.0101151	0.00571635	0.00448129	0.00200856
10.58	0.0234042	0.0213218	0.0101926	0.00543293	0.00438164	0.00198138
10.59	0.0234677	0.021251	0.0102586	0.00516973	0.00427191	0.00194119
10.6	0.0235153	0.0211864	0.010341	0.0049239	0.0041573	0.00189
10.61	0.0235941	0.0211056	0.0104054	0.00470463	0.00404241	0.00183818
10.62	0.0236187	0.0210444	0.0104617	0.00450741	0.00391829	0.00177948
10.63	0.0236589	0.0209742	0.0105399	0.00432134	0.00378925	0.00171161
10.64	0.0236923	0.0208885	0.0105933	0.00415815	0.00367111	0.00164347
10.65	0.0237139	0.0208343	0.0106504	0.00401487	0.00355197	0.00157265
10.66	0.0237336	0.0207901	0.0107084	0.00388163	0.00343437	0.00149655
10.67	0.0237254	0.0207074	0.0107596	0.00376386	0.00332822	0.00142197
10.68	0.0237563	0.0206649	0.0108098	0.00366151	0.00322293	0.00134634
10.69	0.0237441	0.020616	0.0108493	0.00356524	0.00311495	0.00126966
10.7	0.0237078	0.0205574	0.010888	0.0034797	0.003018	0.00119136
10.71	0.0236975	0.0205212	0.0109311	0.00340522	0.00292854	0.00111513
10.72	0.0236552	0.0204922	0.0109602	0.0033309	0.00283818	0.00104197
10.73	0.023612	0.0204774	0.0109883	0.0032615	0.00275578	0.000967697
10.74	0.0235538	0.0204496	0.0110224	0.00320228	0.00268158	0.000896997
10.75	0.0234653	0.020471	0.0110448	0.0031412	0.00261318	0.00083202
10.76	0.0234553	0.0204468	0.0110678	0.00307781	0.00254927	0.000766697
10.77	0.0234112	0.0204677	0.0110892	0.00301829	0.00248962	0.000703694
10.78	0.0233652	0.0205185	0.0111148	0.00295373	0.00243438	0.000646227
10.79	0.0233193	0.020529	0.0111317	0.00289207	0.0023832	0.000590759
10.8	0.0232322	0.020599	0.0111421	0.00283434	0.00233678	0.000537487
10.81	0.0231755	0.0206282	0.0111531	0.00277095	0.00229421	0.000487575
10.82	0.0230677	0.020689	0.0111641	0.0027096	0.00225439	0.000441087
10.83	0.0229916	0.0207473	0.0111709	0.00264414	0.00221687	0.000397842
10.84	0.0228497	0.0207883	0.0111721	0.00257423	0.00218027	0.000356642
10.85	0.0226901	0.0208767	0.0111703	0.00250091	0.00214664	0.000317942
10.86	0.0225746	0.0209486	0.0111669	0.00242408	0.00211427	0.00028253
10.87	0.0224069	0.0210322	0.0111734	0.00235111	0.00208138	0.000249148
10.88	0.0222848	0.0211118	0.0111717	0.00227128	0.00204795	0.000217909
10.89	0.0221559	0.021182	0.0111608	0.0021897	0.00201266	0.000189288
10.9	0.0220268	0.0212675	0.0111622	0.00211551	0.00198102	0.000163093
10.91	0.0218724	0.021314	0.0111534	0.00203746	0.00194646	0.00013941
10.92	0.0217193	0.0213372	0.0111477	0.00195232	0.00190678	0.00011763
10.93	0.021593	0.0213961	0.011137	0.0018809	0.00186916	9.75393e-05
10.94	0.0214257	0.0214537	0.0111217	0.00180612	0.00183102	7.95902e-05
10.95	0.0212478	0.0214935	0.0111236	0.00172996	0.00178358	6.36921e-05
10.96	0.0210539	0.021557	0.0110979	0.00166854	0.00173648	5.00575e-05
10.97	0.0208483	0.0215922	0.0110813	0.00160185	0.0016931	3.77996e-05
10.98	0.0206421	0.0216236	0.0110651	0.00153948	0.00163915	2.69612e-05
10.99	0.0204134	0.0216631	0.0110244	0.00149373	0.00158583	1.83823e-05
11	0.0201635	0.0216919	0.0110019	0.00144719	0.00154206	1.15805e-05
11.01	0.0198879	0.0217222	0.0109578	0.00140528	0.00149574	6.22346e-06
11.02	0.0196264	0.0217364	0.0109283	0.00138063	0.00144623	2.64929e-06
11.03	0.0193347	0.0217475	0.0108933	0.0013593	0.00139985	6.09059e-07
11.04	0.0190695	0.0217676	0.0108318	0.00134977	0.00135158	3.09345e-09
11.05	0.0187887	0.0217511	0.010804	0.00135727	0.0013112	7.15138e-07
11.06	0.0185103	0.0217465	0.0107371	0.00138093	0.00127187	2.57937e-06
11.07	0.0182639	0.021732	0.0106777	0.0014182	0.00122651	5.54465e-06
11.08	0.017963	0.0217118	0.0106309	0.00147747	0.00118942	9.52176e-06
11.09	0.0176653	0.0216762	0.0105477	0.00157665	0.00115804	1.41921e-05
11.1	0.0174162	0.021613	0.010494	0.00169977	0.00112577	1.95852e-05
11.11	0.0171308	0.0215688	0.0104166	0.00183157	0.00110254	2.52671e-05
11.12	0.0169497	0.0215177	0.0103369	0.00200943	0.00108748	3.08693e-05
11.13	0.0167923	0.0214607	0.0102648	0.00219099	0.00107449	3.67358e-05
11.14	0.0166267	0.021399	0.0101786	0.00236471	0.00107629	4.25247e-05
11.15	0.016525	0.0213416	0.010098	0.00256417	0.00107604	4.64181e-05
11.16	0.0163754	0.0212775	0.0100161	0.00274746	0.00107505	5.07375e-05
11.17	0.016249	0.0212317	0.00992638	0.00293237	0.0010959	5.58591e-05
11.18	0.0160965	0.0211689	0.00983428	0.00312395	0.00111827	5.89637e-05
11.19	0.0159317	0.0211206	0.00974678	0.00330206	0.0011457	6.03523e-05
11.2	0.0157826	0.0210654	0.00965286	0.00348952	0.00118576	6.10311e-05
11.21	0.0156114	0.0210041	0.00955938	0.00366703	0.00123363	6.06765e-05
11.22	0.015476	0.0209548	0.00947044	0.00385359	0.00129366	5.78045e-05
11.23	0.0153312	0.0208967	0.00938409	0.00405774	0.00136451	5.38691e-05
11.24	0.0151869	0.0208425	0.00928296	0.00426069	0.00144635	4.97637e-05
11.25	0.0150543	0.0207895	0.00919459	0.00448394	0.0015353	4.43057e-05
11.26	0.0149184	0.0207557	0.00911261	0.00471457	0.00163865	3.80673e-05
11.27	0.0148128	0.0207054	0.00901178	0.00495521	0.00175035	3.16996e-05
11.28	0.0146827	0.0206726	0.00892174	0.00521277	0.00186974	2.46921e-05
11.29	0.0145832	0.0206289	0.00882723	0.00547568	0.00200499	1.73838e-05
11.3	0.0144942	0.0205853	0.00874149	0.00575635	0.00214996	1.10924e-05
11.31	0.0143929	0.0205545	0.0086486	0.00604955	0.00230498	6.08821e-06
11.32	0.0143249	0.0205206	0.00855891	0.00634687	0.00247077	2.1807e-06
11.33	0.0142515	0.0205021	0.00848082	0.00667253	0.00264391	1.46493e-07
11.34	0.0142025	0.0204785	0.00838038	0.00700935	0.00282908	5.30359e-07
11.35	0.0141724	0.0204775	0.00829125	0.00735237	0.00302018	3.7746e-06
11.36	0.0141356	0.0204408	0.00820249	0.00772089	0.00321112	1.05002e-05
11.37	0.0141317	0.02044	0.00810864	0.00809033	0.0034153	2.08016e-05
11.38	0.0141298	0.0204346	0.0080379	0.00846557	0.00362559	3.53882e-05
11.39	0.0141463	0.0204111	0.00795399	0.00887447	0.0038326	5.48258e-05
11.4	0.0141922	0.0204238	0.00786082	0.00926712	0.00405123	7.86644e-05
11.41	0.0142353	0.0204147	0.00779653	0.00965986	0.0042719	0.000107128
11.42	0.0142837	0.0204285	0.00771483	0.0100736	0.00448925	0.000140779
11.43	0.0143682	0.0204288	0.00763676	0.0104629	0.004711	0.000178794
11.44	0.0144435	0.0204293	0.00756416	0.0108445	0.00492167	0.000221986
11.45	0.0145208	0.0204371	0.00746928	0.0112364	0.00512415	0.000270804
11.46	0.0146225	0.0204358	0.00739555	0.0115938	0.00533495	0.000323973
11.47	0.0147135	0.0204423	0.00730445	0.0119147	0.00552851	0.000381379
11.48	0.014807	0.0204472	0.00721776	0.0122312	0.00571094	0.000442415
11.49	0.0148964	0.0204457	0.00713253	0.0125084	0.00588263	0.000506946
11.5	0.0149767	0.0204602	0.00703659	0.0127377	0.00603718	0.00057544
11.51	0.0150759	0.0204702	0.00695113	0.0129334	0.00619473	0.000645805
11.52	0.0151548	0.020481	0.00686225	0.013096	0.00632953	0.00071529
11.53	0.0152119	0.0204928	0.00677223	0.0132033	0.00641987	0.000787342
11.54	0.0152778	0.0204858	0.00668199	0.0132579	0.00651182	0.000859458
11.55	0.015312	0.0205037	0.00659172	0.0132653	0.00658861	0.00093108
11.56	0.0153565	0.0205001	0.00649848	0.0132241	0.00662659	0.00100422
11.57	0.015383	0.0204969	0.00640638	0.0131373	0.00665003	0.00107232
11.58	0.0153753	0.0205044	0.00631263	0.0129935	0.00665874	0.0011373
11.59	0.0153879	0.0204946	0.00621675	0.0128111	0.0066421	0.00119939
11.6	0.0153767	0.0205017	0.00612078	0.0125801	0.00659954	0.00125587
11.61	0.0153462	0.0204914	0.00602285	0.0123038	0.00653353	0.00131067
11.62	0.0153125	0.0204812	0.00592864	0.0120067	0.00645277	0.00135823
11.63	0.0152489	0.0204849	0.00583154	0.0116794	0.00635634	0.00139912
11.64	0.0151886	0.0204598	0.00573296	0.011336	0.00624382	0.00143556
11.65	0.0150955	0.0204601	0.0056365	0.0109819	0.00612838	0.0014663
11.66	0.0149868	0.0204412	0.00553612	0.0106164	0.00599828	0.00148741
11.67	0.0148715	0.0204205	0.00544084	0.0102508	0.00584823	0.00150261
11.68	0.0147441	0.0204149	0.00534328	0.00987835	0.00570776	0.00151118
11.69	0.0146086	0.020386	0.0052417	0.00951258	0.0055595	0.0015105
11.7	0.0144492	0.0203724	0.00514084	0.00914069	0.00539465	0.00150104
11.71	0.0142792	0.0203478	0.00504111	0.00876833	0.00524546	0.00148827
11.72	0.0141031	0.0203367	0.00494023	0.00840563	0.0050943	0.00147095
11.73	0.0139217	0.0203142	0.00483813	0.00803334	0.00494375	0.00144585
11.74	0.0137262	0.0202908	0.00473859	0.00767426	0.00480721	0.00141373
11.75	0.0135258	0.0202716	0.00463961	0.00732319	0.00466267	0.00137763
11.76	0.0133189	0.0202505	0.00454025	0.00695603	0.00452161	0.00133899
11.77	0.0131126	0.0202522	0.00443803	0.00659865	0.00439454	0.00129559
11.78	0.0128961	0.0202306	0.00434192	0.0062486	0.00426651	0.00125087
11.79	0.0126814	0.0202328	0.0042527	0.00588918	0.00413945	0.00120161
11.8	0.0124497	0.0202294	0.00416045	0.00554002	0.00401812	0.00115091
11.81	0.0122368	0.0202241	0.00407474	0.00519983	0.00389712	0.00110173
11.82	0.0120163	0.0202324	0.00399105	0.00485736	0.00377309	0.00105074
11.83	0.0117882	0.0202436	0.00390664	0.00452297	0.00364886	0.000998113
11.84	0.0115827	0.0202619	0.00382857	0.00419851	0.00352432	0.00094759
11.85	0.0113478	0.0202524	0.00375681	0.00387714	0.0033948	0.000898158
11.86	0.0111405	0.0203022	0.00368608	0.00356515	0.00326297	0.000848399
11.87	0.0109232	0.0203224	0.00361939	0.00327508	0.0031289	0.000799211
11.88	0.0107018	0.020342	0.00355972	0.0029914	0.00298926	0.000753202
11.89	0.0105122	0.0204203	0.00350004	0.00271183	0.0028454	0.000710101
11.9	0.0102948	0.0204357	0.00344665	0.00245789	0.00269991	0.000666377
11.91	0.0101131	0.0205195	0.00339575	0.00222332	0.00255025	0.000625295
11.92	0.00992982	0.0205931	0.00334482	0.00199494	0.00240276	0.000588566
11.93	0.00972687	0.0206649	0.00330462	0.00178212	0.00225063	0.000552028
11.94	0.0095666	0.0207733	0.00326401	0.00158808	0.00209613	0.000516761
11.95	0.00938767	0.0208464	0.00322946	0.00140173	0.0019483	0.000485267
11.96	0.00921428	0.0209698	0.00319981	0.0012316	0.00179905	0.00045462
11.97	0.00906428	0.0210757	0.00316874	0.00107968	0.00165396	0.000425061
11.98	0.00889479	0.0211832	0.00314492	0.000939844	0.00151409	0.000397512
11.99	0.00875948	0.0213029	0.00312548	0.0008144	0.00137727	0.000371787
12	0.00864082	0.0214184	0.00310798	0.000706198	0.00124615	0.000348078
12.01	0.00851233	0.0215231	0.00309808	0.000606117	0.00112181	0.000325785
12.02	0.00839802	0.0216438	0.00308961	0.000515741	0.0010068	0.000304309
12.03	0.00829507	0.0217462	0.00308298	0.000444032	0.000896809	0.000283664
12.04	0.00818279	0.0218465	0.00308315	0.000381708	0.000791095	0.000265025
12.05	0.00810387	0.0219696	0.00308455	0.000329593	0.000696754	0.000246936
12.06	0.00803161	0.0220293	0.00308705	0.00028693	0.000612183	0.000229294
12.07	0.00794288	0.0221385	0.00309247	0.000254665	0.000531683	0.00021281
12.08	0.00787047	0.0222043	0.00310488	0.000230772	0.000460361	0.000196959
12.09	0.00778943	0.0222442	0.00312013	0.000211054	0.000398317	0.000181957
12.1	0.00770664	0.0223211	0.00313862	0.000198664	0.000341425	0.000167013
12.11	0.00761626	0.0223446	0.00316418	0.000196056	0.000291736	0.000153297
12.12	0.00756347	0.0223945	0.00318442	0.000197436	0.000251651	0.000140516
12.13	0.00749044	0.0224092	0.00321731	0.000204685	0.000216335	0.000127474
12.14	0.00743866	0.0224085	0.00325168	0.000224788	0.000185273	0.000115281
12.15	0.00740804	0.02242	0.00328483	0.000257096	0.000161475	0.00010408
12.16	0.00734903	0.0223746	0.00332482	0.000311543	0.00014166	9.36154e-05
12.17	0.0073145	0.0223389	0.00336163	0.00040951	0.000124446	8.41828e-05
12.18	0.00729475	0.0222699	0.00341028	0.000554102	0.000113352	7.56691e-05
12.19	0.00721028	0.0221755	0.00345434	0.000754208	0.00010573	6.69237e-05
12.2	0.00712671	0.0221149	0.00350048	0.00100329	9.96763e-05	5.86838e-05
12.21	0.00709204	0.0220235	0.00355635	0.00131588	9.88435e-05	5.16616e-05
12.22	0.00698604	0.0219035	0.00360545	0.00166993	0.000101215	4.52298e-05
12.23	0.00693424	0.0218068	0.00366133	0.00200645	0.000107359	3.92958e-05
12.24	0.00688116	0.0216815	0.00371811	0.00236621	0.000115906	3.44701e-05
12.25	0.00682343	0.0215494	0.0037732	0.00271888	0.000127571	3.04224e-05
12.26	0.00682963	0.0214409	0.0038357	0.00304701	0.000146236	2.66223e-05
12.27	0.00681495	0.0212976	0.00389515	0.00339188	0.000172004	2.33709e-05
12.28	0.00686789	0.0211779	0.00395688	0.0037067	0.000201259	2.0557e-05
12.29	0.00691224	0.0210834	0.00402063	0.00400835	0.000236644	1.79606e-05
12.3	0.00698774	0.0209647	0.00408349	0.00432056	0.000284085	1.6042e-05
12.31	0.00707508	0.0208618	0.00415239	0.00460502	0.00033891	1.45231e-05
12.32	0.00714749	0.0207578	0.00421672	0.00489288	0.000404869	1.37639e-05
12.33	0.00726138	0.0206504	0.00428143	0.0051679	0.000484896	1.33356e-05
12.34	0.00734643	0.0205413	0.00435078	0.00542916	0.000574223	1.30503e-05
12.35	0.00745312	0.0204469	0.00441328	0.00571073	0.000678901	1.35967e-05
12.36	0.00756034	0.0203512	0.00447937	0.00598851	0.000799064	1.44928e-05
12.37	0.00765427	0.0202615	0.00455076	0.00626294	0.000932038	1.56969e-05
12.38	0.00776913	0.0201874	0.00461528	0.00654046	0.00107689	1.7981e-05
12.39	0.00786491	0.0201225	0.00468524	0.00680929	0.00124013	2.09508e-05
12.4	0.00796145	0.0200307	0.00475074	0.00708704	0.0014165	2.44586e-05
12.41	0.00806131	0.0199586	0.0048173	0.00735779	0.00160663	2.92412e-05
12.42	0.00814225	0.0199121	0.00489391	0.0076199	0.00181378	3.55042e-05
12.43	0.00822468	0.0198462	0.00496075	0.00788422	0.00203036	4.36161e-05
12.44	0.00829172	0.0197949	0.00503193	0.00813898	0.00225643	5.34761e-05
12.45	0.00834188	0.0197377	0.00510719	0.00838468	0.00249909	6.536e-05
12.46	0.00837775	0.0196959	0.00517889	0.00861896	0.00275009	7.98147e-05
12.47	0.00839137	0.0196722	0.00525646	0.00885349	0.003006	9.74722e-05
12.48	0.00838063	0.0196376	0.00533048	0.00907368	0.00327215	0.000118201
12.49	0.00835251	0.0196106	0.0054028	0.00928149	0.00353973	0.000141626
12.5	0.00831315	0.0195956	0.00548405	0.00948361	0.0038082	0.000168952
12.51	0.00824102	0.0195749	0.00556384	0.00966806	0.00408098	0.000200553
12.52	0.0081712	0.0195911	0.00564321	0.00983978	0.00435152	0.00023587
12.53	0.0080738	0.0195751	0.00572199	0.0100015	0.00462182	0.000275927
12.54	0.00797183	0.0195813	0.00580222	0.0101478	0.00489082	0.000320165
12.55	0.00787148	0.0196062	0.00588707	0.0102755	0.00515094	0.000367753
12.56	0.00775591	0.0195907	0.00597165	0.0103904	0.00540157	0.00042124
12.57	0.00765001	0.0196254	0.00605399	0.0104933	0.00564733	0.000479282
12.58	0.00752833	0.0196274	0.00614592	0.0105757	0.00587831	0.000538831
12.59	0.007417	0.0196407	0.00623209	0.0106375	0.00608932	0.000604173
12.6	0.00730646	0.0196754	0.00631695	0.0106904	0.00629222	0.000675273
12.61	0.00719462	0.0196958	0.00641445	0.0107272	0.00646574	0.000746241
12.62	0.00709625	0.0197303	0.00649827	0.0107236	0.00660966	0.00081884
12.63	0.00698706	0.0197428	0.00659646	0.0107132	0.00675182	0.00089646
12.64	0.00689564	0.0197777	0.00668108	0.0106592	0.00686752	0.000974175
12.65	0.00680642	0.0198141	0.00676486	0.0105531	0.00695292	0.00105067
12.66	0.00671374	0.0198293	0.00687332	0.0104353	0.00701934	0.00112759
12.67	0.00663371	0.0198617	0.00695226	0.010282	0.00705036	0.00120538
12.68	0.00655645	0.0198762	0.00704247	0.0100729	0.00705777	0.00128097
12.69	0.00648776	0.0199052	0.00713987	0.00982569	0.00703771	0.00135051
12.7	0.00641908	0.0199347	0.00721856	0.00955553	0.00698054	0.00142127
12.71	0.0063669	0.0199374	0.0073137	0.00925152	0.00690062	0.00149038
12.72	0.00631827	0.0199655	0.00740398	0.00890751	0.00680238	0.00154932
12.73	0.00627374	0.0199724	0.00749026	0.00853833	0.00667102	0.00160417
12.74	0.0062439	0.0199867	0.00757817	0.00816219	0.00651521	0.00165614
12.75	0.00621385	0.0199981	0.00766661	0.0077676	0.00634906	0.00170032
12.76	0.00619689	0.0200067	0.00775751	0.00736142	0.00615384	0.0017383
12.77	0.00618144	0.0200093	0.0078378	0.00694757	0.00594219	0.00176798
12.78	0.00618266	0.0199975	0.007926	0.00652923	0.00572924	0.0017917
12.79	0.00619193	0.0200042	0.00800998	0.00611767	0.00549823	0.00180951
12.8	0.00620365	0.0199846	0.00809545	0.00571135	0.00525478	0.0018196
12.81	0.0062314	0.0199782	0.0081866	0.00531888	0.00501798	0.00182122
12.82	0.00626515	0.0199693	0.00826091	0.00494253	0.00477212	0.00181885
12.83	0.0063108	0.0199377	0.00834471	0.00457766	0.00452439	0.00181165
12.84	0.00636757	0.0199183	0.00842575	0.00423129	0.00428191	0.00179522
12.85	0.00643681	0.0198956	0.00850345	0.00390233	0.00404631	0.00177513
12.86	0.00652027	0.0198762	0.0085804	0.00359137	0.00381609	0.00175372
12.87	0.00660945	0.019864	0.00865358	0.0032996	0.00359206	0.00172357
12.88	0.00672004	0.0198332	0.00873083	0.00302532	0.00337621	0.00169241
12.89	0.00683937	0.0197924	0.00880508	0.00277051	0.00317272	0.00165905
12.9	0.00698585	0.0197741	0.00888072	0.00253138	0.00297637	0.00161954
12.91	0.00714431	0.0197427	0.00894379	0.00230641	0.00278801	0.00158251
12.92	0.00730609	0.0197138	0.0090197	0.00209684	0.00261488	0.00154304
12.93	0.00750281	0.0196841	0.00907403	0.00190416	0.00244723	0.00149795
12.94	0.00770887	0.0196673	0.00913601	0.00172503	0.00228408	0.00145855
12.95	0.00793398	0.0196451	0.00921021	0.00155886	0.00213278	0.00141882
12.96	0.00818002	0.0196262	0.00925535	0.0014039	0.00198711	0.00137566
12.97	0.00842959	0.0196193	0.00932374	0.00125702	0.00184463	0.0013353
12.98	0.00871592	0.0195621	0.00937677	0.00111941	0.00171049	0.00129553
12.99	0.00898983	0.0195894	0.00942784	0.000994513	0.00158471	0.00125571
13	0.00925347	0.0195846	0.00948567	0.000879355	0.00146171	0.00121916
13.01	0.00957987	0.0195497	0.00952681	0.000771477	0.0013426	0.00118051
13.02	0.00989987	0.0195923	0.00957568	0.000672981	0.00122895	0.00114261
13.03	0.0102584	0.01957	0.00962169	0.000581629	0.0011201	0.00110952
13.04	0.0106242	0.0195951	0.00966359	0.000497726	0.00101321	0.00107529
13.05	0.0110148	0.0196103	0.00970807	0.000422976	0.000910918	0.00104142
13.06	0.0114555	0.0196023	0.00974632	0.000355482	0.000814423	0.00100934
13.07	0.0118975	0.0196482	0.00978445	0.000293627	0.000721343	0.000977887
13.08	0.0123643	0.0196363	0.00981077	0.000236104	0.000633815	0.000947559
13.09	0.0127763	0.01968	0.00985135	0.000186784	0.000551157	0.000918195
13.1	0.0131893	0.0196816	0.00988366	0.000144707	0.000472299	0.000889854
13.11	0.0135991	0.019693	0.00989905	0.000107184	0.00039913	0.000862387
13.12	0.0139779	0.0197542	0.00994036	7.58828e-05	0.00033245	0.000834698
13.13	0.0144053	0.0197442	0.00995752	5.11498e-05	0.000271519	0.000808016
13.14	0.0147782	0.019777	0.00998163	3.08143e-05	0.000215526	0.000782956
13.15	0.0151779	0.0197867	0.0100125	1.62305e-05	0.000165279	0.000758728
13.16	0.0155662	0.0197963	0.010019	6.7697e-06	0.000122504	0.00073444
13.17	0.0159514	0.0198177	0.0100432	1.53188e-06	8.57952e-05	0.000710032
13.18	0.0163775	0.0198021	0.010059	1.62661e-08	5.52638e-05	0.000686607
13.19	0.0167553	0.0198008	0.0100727	1.98788e-06	3.22935e-05	0.000663251
13.2	0.0171904	0.0197852	0.0100883	6.23808e-06	1.58862e-05	0.000639884
13.21	0.0175428	0.0197591	0.0100999	1.22309e-05	5.39473e-06	0.00061778
13.22	0.0178453	0.0197237	0.0101094	1.97959e-05	4.87695e-07	0.000596307
13.23	0.0181454	0.0196918	0.0101121	2.73878e-05	7.22651e-07	0.000573812
13.24	0.0183962	0.0196422	0.0101112	3.40899e-05	5.43599e-06	0.000550832
13.25	0.0186519	0.0195785	0.0101079	3.97036e-05	1.4625e-05	0.00052974
13.26	0.0188371	0.0195088	0.0100986	4.18855e-05	2.77472e-05	0.000509973
13.27	0.0190139	0.019412	0.0100763	4.20343e-05	4.24773e-05	0.000488592
13.28	0.0191821	0.0193281	0.0100645	3.94841e-05	5.85672e-05	0.000469264
13.29	0.0193007	0.0192229	0.0100428	3.32047e-05	7.72108e-05	0.000451557
13.3	0.0193636	0.0191114	0.0100129	2.5431e-05	9.64172e-05	0.000432395
13.31	0.0194778	0.019005	0.00999133	1.57501e-05	0.000113723	0.000415155
13.32	0.0196054	0.0188762	0.00995691	7.1112e-06	0.000131091	0.000399064
13.33	0.0196546	0.0187633	0.00992246	1.39984e-06	0.000144915	0.000381238
13.34	0.0197573	0.0186263	0.0098725	4.05944e-07	0.000155928	0.000365835
13.35	0.0199651	0.018489	0.00982144	6.87935e-06	0.000163684	0.000352688
13.36	0.0202338	0.0183483	0.00977592	2.35073e-05	0.000165322	0.000339026
13.37	0.0204155	0.0182224	0.00971645	5.34951e-05	0.000162817	0.000329261
13.38	0.0205863	0.0180839	0.00966218	9.71213e-05	0.000157305	0.000321715
13.39	0.0206645	0.0179384	0.00959856	0.000160997	0.000145563	0.000313736
13.4	0.0206443	0.017797	0.00953253	0.000241832	0.000129977	0.000306346
13.41	0.0206354	0.0176313	0.00947405	0.00034383	0.000111924	0.000302001
13.42	0.020514	0.0175016	0.00940312	0.000470152	9.13084e-05	0.000298388
13.43	0.0204704	0.0173192	0.00932617	0.000613506	7.00359e-05	0.000295447
13.44	0.0204604	0.017172	0.0092517	0.000782699	4.86832e-05	0.000296477
13.45	0.0203593	0.0170558	0.00917764	0.000975024	2.89489e-05	0.000300207
13.46	0.0203241	0.0169137	0.0091015	0.00118455	1.32545e-05	0.00030411
13.47	0.0202224	0.0168036	0.00902841	0.00142118	3.04493e-06	0.000310916
13.48	0.0201322	0.016679	0.00895375	0.00167137	9.16927e-08	0.000320536
13.49	0.0200639	0.0165616	0.0088801	0.00193831	6.37334e-06	0.000330653
13.5	0.0199594	0.0164648	0.00880563	0.00222786	2.35437e-05	0.000343633
13.51	0.0198994	0.0163675	0.00872451	0.00252674	5.28841e-05	0.000360654
13.52	0.0198086	0.0162819	0.00864944	0.00283906	9.64564e-05	0.000381692
13.53	0.0197423	0.0162021	0.00856627	0.00316377	0.000154747	0.000405348
13.54	0.0196706	0.0161206	0.00848901	0.00349636	0.000227683	0.000430487
13.55	0.0195854	0.0160503	0.00840963	0.0038475	0.000316372	0.000459542
13.56	0.0195422	0.0159836	0.00832434	0.00420928	0.000422094	0.000492033
13.57	0.019481	0.0159206	0.00825286	0.00456951	0.000543651	0.000528158
13.58	0.0194483	0.0158792	0.00817149	0.0049484	0.000680301	0.000567856
13.59	0.0194289	0.0158255	0.00809178	0.00533125	0.000833202	0.000611849
13.6	0.0194114	0.0157799	0.00802008	0.00570828	0.00100103	0.000658512
13.61	0.0194307	0.0157599	0.00794616	0.00610675	0.00118107	0.000708529
13.62	0.0194445	0.0157393	0.00786982	0.00650739	0.00137386	0.00076366
13.63	0.0194777	0.0157234	0.00779303	0.00688575	0.00157694	0.000821696
13.64	0.0195198	0.015719	0.00772439	0.00727903	0.00178991	0.000882921
13.65	0.0195602	0.0157177	0.00765548	0.00765751	0.00201097	0.00094837
13.66	0.019632	0.0157319	0.00757913	0.00800389	0.00223752	0.00101525
13.67	0.0196702	0.0157351	0.0075121	0.00835387	0.00246947	0.00108615
13.68	0.0197309	0.0157535	0.00743806	0.00866564	0.00270529	0.00115918
13.69	0.0197709	0.0157696	0.00735337	0.00893927	0.00294174	0.0012315
13.7	0.0198209	0.015792	0.00728078	0.00919669	0.00317592	0.00130665
13.71	0.0198611	0.0158192	0.00720733	0.00941537	0.00340582	0.00138427
13.72	0.0198713	0.0158457	0.00713111	0.00959057	0.00363308	0.00145928
13.73	0.0199095	0.0158757	0.00706833	0.0097329	0.00385357	0.00153346
13.74	0.0199056	0.0158987	0.00699297	0.00983381	0.00405665	0.00160879
13.75	0.0199226	0.0159303	0.00691823	0.00988256	0.00424735	0.00168246
13.76	0.0199183	0.015944	0.00685379	0.00990305	0.00443243	0.00175247
13.77	0.0199064	0.0159829	0.00677954	0.0098981	0.004596	0.00182335
13.78	0.0199233	0.015999	0.00670499	0.00983006	0.00473574	0.00188989
13.79	0.0199096	0.0160099	0.00662975	0.00972709	0.00486206	0.00195128
13.8	0.0198965	0.0160447	0.00655807	0.00961591	0.00496057	0.00200923
13.81	0.0198866	0.0160465	0.00648764	0.00945194	0.00503625	0.0020621
13.82	0.0198666	0.0160654	0.00640938	0.00925955	0.00509069	0.00211381
13.83	0.0198577	0.0160711	0.00634016	0.00904292	0.0051104	0.00215267
13.84	0.0198465	0.0160541	0.00626818	0.00879446	0.00509732	0.00218671
13.85	0.019828	0.0160404	0.00618911	0.00854531	0.00506265	0.00222435
13.86	0.0198321	0.0160124	0.00610822	0.00828905	0.00500908	0.00225011
13.87	0.0198293	0.0159803	0.00603493	0.00800822	0.0049236	0.00226866
13.88	0.0198109	0.0159381	0.00595143	0.00772031	0.00481684	0.00228151
13.89	0.0198245	0.0158845	0.0058678	0.00743992	0.00469574	0.00228773
13.9	0.0198291	0.0158456	0.00578991	0.00715549	0.00455034	0.0022924
13.91	0.0198505	0.0157717	0.00570062	0.00687635	0.00438547	0.00228833
13.92	0.0198785	0.0157054	0.00561521	0.00660915	0.00420982	0.00227874
13.93	0.0199027	0.0156406	0.00552392	0.00635582	0.00402952	0.00226659
13.94	0.0199403	0.0155574	0.00544167	0.00611377	0.00383756	0.00224685
13.95	0.0199779	0.0154839	0.00535291	0.00587774	0.00364464	0.00222345
13.96	0.0200428	0.0153769	0.00526273	0.00565908	0.00345013	0.00220256
13.97	0.0200963	0.0152839	0.00518137	0.00545439	0.00325182	0.00217731
13.98	0.0201724	0.0151737	0.00507938	0.00526256	0.00306041	0.00214835
13.99	0.0202432	0.0150631	0.004993	0.00508534	0.00287194	0.00211778
14	0.0203047	0.0149553	0.00490178	0.00492053	0.00268897	0.00208328
14.01	0.0204313	0.014822	0.00480233	0.00476996	0.00251433	0.00205012
14.02	0.0205293	0.0147103	0.00471873	0.00463397	0.00234673	0.00201712
14.03	0.0206243	0.0145726	0.00462438	0.00450495	0.0021896	0.00198011
14.04	0.0207639	0.0144444	0.00454106	0.00438613	0.00204317	0.00194939
14.05	0.0208845	0.0143096	0.00445121	0.00427821	0.00190517	0.00191662
14.06	0.0210293	0.0141592	0.0043601	0.00417951	0.00177741	0.00187982
14.07	0.0211721	0.0140364	0.00428	0.00408791	0.00165928	0.00184826
14.08	0.0213215	0.0138859	0.00419553	0.00400186	0.00154945	0.00181548
14.09	0.0214911	0.0137538	0.00411887	0.00391865	0.00144836	0.00178015
14.1	0.0216417	0.0136154	0.00404308	0.00384096	0.00135381	0.00174715
14.11	0.021848	0.0134662	0.00396465	0.00376525	0.00126556	0.00171242
14.12	0.0220247	0.0133312	0.00389976	0.00369683	0.00118294	0.00167684
14.13	0.0221902	0.0131855	0.0038319	0.00361994	0.00110467	0.0016434
14.14	0.0223875	0.0130484	0.00376553	0.00353739	0.00103115	0.00160845
14.15	0.0225249	0.0129146	0.00370902	0.00347519	0.000964322	0.00156982
14.16	0.0226842	0.0127641	0.00364772	0.0034049	0.000899449	0.00153142
14.17	0.0228696	0.0126294	0.00359505	0.00332241	0.000836764	0.00149284
14.18	0.0230571	0.0125002	0.00354608	0.00324817	0.000780584	0.00145067
14.19	0.0232457	0.0123549	0.00349984	0.0031755	0.000725858	0.00140681
14.2	0.0234109	0.0122316	0.00346007	0.0030928	0.000670666	0.0013624
14.21	0.0235421	0.0121026	0.00342288	0.00301687	0.000618872	0.00131571
14.22	0.023633	0.0119711	0.0033913	0.00293874	0.000570047	0.00126794
14.23	0.023692	0.0118597	0.00336075	0.00285185	0.00052398	0.0012211
14.24	0.0237415	0.0117366	0.00333689	0.00277445	0.000478544	0.00117167
14.25	0.0237833	0.0116171	0.00331668	0.00269978	0.000432958	0.00112099
14.26	0.023829	0.0115002	0.00329672	0.00262786	0.000389969	0.00107089
14.27	0.0238699	0.0113771	0.00328423	0.00255432	0.000347547	0.00101867
14.28	0.023859	0.0112631	0.00327257	0.00248044	0.00030643	0.000966808
14.29	0.0238333	0.0111539	0.00326069	0.00242276	0.000269347	0.000914787
14.3	0.0238104	0.0110422	0.0032603	0.00236955	0.000234347	0.000861882
14.31	0.0237607	0.0109215	0.0032597	0.00231491	0.000199346	0.000812005
14.32	0.0237248	0.010812	0.0032605	0.00228045	0.000167852	0.000763946
14.33	0.0236648	0.0107103	0.0032691	0.0022582	0.000140168	0.00071658
14.34	0.0236033	0.0106004	0.00327689	0.00223396	0.000114355	0.000672269
14.35	0.0235448	0.0104985	0.00329142	0.00223715	9.02348e-05	0.000628532
14.36	0.0234318	0.0104052	0.00330666	0.00224911	6.9663e-05	0.000584779
14.37	0.0233049	0.0103009	0.00333	0.00226975	5.2246e-05	0.000545176
14.38	0.0231513	0.0102071	0.00335103	0.00233907	3.63569e-05	0.000507342
14.39	0.0230004	0.0101154	0.00337481	0.00241768	2.41671e-05	0.000470315
14.4	0.0228518	0.0100261	0.00340591	0.00255111	1.51414e-05	0.000438272
14.41	0.0226752	0.00993707	0.00343092	0.00272711	7.89349e-06	0.0004067
14.42	0.0225858	0.00985043	0.00347008	0.00294045	3.26619e-06	0.000376214
14.43	0.0224695	0.00977781	0.00350605	0.00325416	7.3434e-07	0.000350362
14.44	0.0224016	0.00970212	0.00354324	0.00359412	3.81611e-09	0.000327868
14.45	0.0223829	0.00963126	0.00358955	0.00396356	7.52663e-07	0.00030521
14.46	0.0223352	0.0095625	0.00363032	0.00434894	2.64537e-06	0.000285554
14.47	0.0224998	0.00949458	0.00367772	0.00469064	5.5211e-06	0.000269092
14.48	0.0227423	0.00943299	0.00372528	0.00503407	8.26088e-06	0.000253619
14.49	0.0228904	0.00936923	0.00377319	0.00535227	1.11463e-05	0.000241441
14.5	0.0229477	0.00930798	0.00382231	0.00562558	1.33657e-05	0.000232257
14.51	0.0228941	0.00924841	0.00387156	0.00587979	1.48742e-05	0.000225147
14.52	0.0227263	0.00919739	0.0039278	0.00613336	1.60153e-05	0.000219709
14.53	0.0227327	0.00913873	0.0039803	0.00634523	1.55718e-05	0.000215818
14.54	0.0225741	0.00908172	0.00403844	0.00656272	1.40879e-05	0.000214682
14.55	0.0224267	0.0090414	0.00409639	0.0067879	1.19529e-05	0.000216014
14.56	0.0223634	0.00898859	0.00414999	0.00699066	8.75992e-06	0.000218617
14.57	0.02216	0.00894809	0.0042104	0.00720397	5.44255e-06	0.000222758
14.58	0.0220536	0.00890075	0.00426655	0.00741367	2.43945e-06	0.000230914
14.59	0.0218841	0.00884764	0.00432599	0.00762705	4.24186e-07	0.000240686
14.6	0.0217096	0.00881745	0.00438279	0.00783493	1.82914e-07	0.000250883
14.61	0.0215682	0.00876708	0.00443752	0.00805155	2.72755e-06	0.000266037
14.62	0.0214069	0.00872037	0.0045028	0.00828498	8.78279e-06	0.000286158
14.63	0.0212639	0.00868289	0.00455815	0.00850377	1.94997e-05	0.000308022
14.64	0.0211216	0.00863011	0.00461914	0.00872812	3.65745e-05	0.000330946
14.65	0.0209619	0.00859428	0.00468499	0.00895679	5.98957e-05	0.000359131
14.66	0.0208323	0.00854619	0.00474266	0.00918582	9.11052e-05	0.00039143
14.67	0.0206943	0.00848818	0.00481243	0.00942389	0.000132321	0.000424211
14.68	0.0205712	0.00844981	0.00487108	0.00966555	0.000181967	0.00046218
14.69	0.0204634	0.00839585	0.00493837	0.00991277	0.000242297	0.000504541
14.7	0.0203612	0.00835392	0.00501035	0.0101699	0.000314242	0.000548812
14.71	0.0202844	0.00829669	0.00507089	0.0104301	0.000396415	0.00059799
14.72	0.0202247	0.00824441	0.00514731	0.0106885	0.000491256	0.000652917
14.73	0.0201881	0.00819916	0.00521555	0.0109483	0.000597839	0.000710858
14.74	0.0201818	0.00813808	0.00528591	0.0112086	0.000714351	0.000771909
14.75	0.0201777	0.00809709	0.00535588	0.0114555	0.000842314	0.000838533
14.76	0.0201967	0.00803551	0.00542781	0.0116859	0.000984299	0.000908171
14.77	0.0202446	0.00797732	0.00550326	0.0119111	0.00113155	0.000982023
14.78	0.0202916	0.00793189	0.00557535	0.0121359	0.00128708	0.00106017
14.79	0.0203678	0.00785862	0.00565732	0.012317	0.00145578	0.00113824
14.8	0.020441	0.00780414	0.00573335	0.0124714	0.00162442	0.00121817
14.81	0.0205148	0.00775167	0.00580858	0.0126127	0.00179857	0.00130381
14.82	0.0206073	0.00767943	0.00588758	0.0127112	0.00197829	0.00139077
14.83	0.0207022	0.00762848	0.00597341	0.0127902	0.00215786	0.00147783
14.84	0.0207766	0.00756018	0.00605106	0.0128356	0.00234405	0.00156782
14.85	0.0208543	0.00750702	0.00613279	0.0128515	0.00252446	0.00165939
14.86	0.0209488	0.00744711	0.00622137	0.0128196	0.00269848	0.00174727
14.87	0.0210088	0.00737899	0.00629899	0.0127468	0.00287531	0.00183223
14.88	0.0210725	0.00733132	0.0063906	0.0126494	0.00304215	0.00191912
14.89	0.0211313	0.00726363	0.00647545	0.0124983	0.00320328	0.00200614
14.9	0.0211714	0.00720681	0.00656117	0.0123079	0.00335584	0.00208528
14.91	0.0212169	0.00714871	0.00665261	0.0120807	0.00348908	0.00216595
14.92	0.021254	0.00709405	0.00673352	0.0118163	0.00361818	0.00224551
14.93	0.0212742	0.00703866	0.0068223	0.0115152	0.0037375	0.00230784
14.94	0.0212944	0.00697406	0.0069156	0.0111718	0.00382977	0.0023685
14.95	0.021307	0.00691986	0.0069996	0.0108018	0.00391268	0.00242608
14.96	0.0212944	0.00686024	0.007086	0.0104248	0.00398709	0.00247767
14.97	0.0213114	0.00680675	0.00717721	0.0100226	0.00403605	0.00253154
14.98	0.0213046	0.00675519	0.0072599	0.00960793	0.00406562	0.00257047
14.99	0.0212759	0.00670237	0.00734769	0.00919568	0.00407731	0.00259218
15	0.0212822	0.00666019	0.00743652	0.0087853	0.00407887	0.00261666
15.01	0.0212489	0.00661636	0.00751826	0.00837589	0.0040653	0.00263186
15.02	0.0212271	0.00657391	0.00760933	0.00797662	0.00403082	0.00263615
15.03	0.0212053	0.00654014	0.00769237	0.00758504	0.0039878	0.00263899
15.04	0.0211681	0.00650277	0.00777443	0.00719124	0.00393303	0.00263135
15.05	0.0211517	0.0064726	0.00785734	0.00680664	0.00386105	0.00261252
15.06	0.0210991	0.00644625	0.00793866	0.00643465	0.00378609	0.00258956
15.07	0.0210842	0.00641715	0.00802077	0.00606572	0.0037032	0.00255741
15.08	0.0210725	0.00639704	0.00810603	0.00570185	0.00360791	0.00251759
15.09	0.0210264	0.00637578	0.00818379	0.00533935	0.00351543	0.00247663
15.1	0.021001	0.00635677	0.00826344	0.00497238	0.00341154	0.00243072
15.11	0.0209885	0.00635212	0.00835086	0.00461351	0.00330281	0.00237626
15.12	0.0209572	0.00632952	0.00842153	0.00427388	0.0032041	0.00232228
15.13	0.0209315	0.00633758	0.00850522	0.00393304	0.0031036	0.0022688
15.14	0.0209396	0.00633776	0.00857421	0.00359988	0.00299575	0.00220458
15.15	0.0209232	0.00633431	0.0086455	0.00328753	0.00290201	0.00213646
15.16	0.0209415	0.006368	0.00872237	0.00297912	0.00281272	0.00207376
15.17	0.0209473	0.00636589	0.00878712	0.0026803	0.00272099	0.00200458
15.18	0.0209615	0.00637334	0.00886586	0.00240032	0.00263514	0.00193358
15.19	0.0210079	0.00646952	0.00893252	0.00213542	0.00255655	0.00186753
15.2	0.0210261	0.00642916	0.00899731	0.00188354	0.00248257	0.00179885
15.21	0.0210597	0.0064483	0.00906812	0.00164572	0.00240859	0.00172745
15.22	0.0210887	0.00664819	0.0091306	0.00142474	0.00234331	0.00166001
15.23	0.0211184	0.00647924	0.00919025	0.00122211	0.00228356	0.00159346
15.24	0.0211575	0.00663318	0.00925998	0.00103719	0.00222512	0.00152679
15.25	0.0211725	0.00676265	0.00931765	0.000866581	0.00217279	0.00146172
15.26	0.0211927	0.00660255	0.00937264	0.00071178	0.00212703	0.00139537
15.27	0.0212292	0.00688756	0.00943874	0.000576376	0.00208551	0.00133007
15.28	0.0212304	0.00679859	0.00948832	0.000456282	0.00204546	0.0012659
15.29	0.0212218	0.00686923	0.00954021	0.000350968	0.00201012	0.00119925
15.3	0.0212058	0.00703084	0.00959845	0.000260588	0.00197979	0.00113239
15.31	0.0211774	0.00696144	0.00964433	0.000185117	0.00194859	0.00106768
15.32	0.0211391	0.00716587	0.00969082	0.000124575	0.00192283	0.00100203
15.33	0.0210914	0.00718354	0.00974314	7.77742e-05	0.00189775	0.000935905
15.34	0.021052	0.00728243	0.00979094	4.29921e-05	0.0018704	0.000871806
15.35	0.0209587	0.00743191	0.0098354	1.90639e-05	0.00185041	0.000809015
15.36	0.0208812	0.00747175	0.00986921	5.34268e-06	0.00182855	0.000745959
15.37	0.0207871	0.00763805	0.00991328	1.36944e-07	0.00179878	0.00068482
15.38	0.0206722	0.00772986	0.00996657	2.11472e-06	0.00177036	0.000626477
15.39	0.0205416	0.00786047	0.00999939	9.16892e-06	0.00174556	0.000567488
15.4	0.0204177	0.00801985	0.01004	2.0269e-05	0.0017171	0.000509819
15.41	0.0202807	0.00814117	0.0100842	3.55318e-05	0.00168471	0.00045644
15.42	0.020126	0.00831934	0.0101187	5.0821e-05	0.00165504	0.000405441
15.43	0.019978	0.00846299	0.0101573	6.37292e-05	0.0016233	0.000356108
15.44	0.0197869	0.00863333	0.0101802	7.78181e-05	0.00159041	0.000309851
15.45	0.0196479	0.00881154	0.010217	8.95241e-05	0.00155534	0.000267248
15.46	0.0194906	0.00897104	0.0102461	9.31358e-05	0.00151555	0.000229072
15.47	0.019319	0.00916755	0.0102605	9.46341e-05	0.00147374	0.000193386
15.48	0.019223	0.00934282	0.0102841	9.2232e-05	0.00143719	0.000160109
15.49	0.019115	0.00952994	0.0102949	8.31649e-05	0.00140034	0.000130201
15.5	0.0189768	0.00973118	0.0103138	6.95668e-05	0.00135663	0.000104619
15.51	0.018822	0.00991481	0.0103156	4.99574e-05	0.00131123	8.2102e-05
15.52	0.0187318	0.0101058	0.0103214	2.88778e-05	0.00127497	6.2394e-05
15.53	0.0186957	0.0102978	0.0103223	1.09766e-05	0.00123633	4.63709e-05
15.54	0.0186099	0.0104846	0.0103116	4.2228e-07	0.0011932	3.31952e-05
15.55	0.0184983	0.0106728	0.0103019	5.69638e-06	0.00116607	2.22294e-05
15.56	0.0183228	0.0108517	0.0102817	3.22905e-05	0.00113534	1.38548e-05
15.57	0.0181734	0.0110318	0.0102726	8.86323e-05	0.00109711	8.35547e-06
15.58	0.018044	0.0112068	0.0102483	0.000183177	0.00107688	4.34304e-06
15.59	0.0179282	0.0113646	0.0102175	0.00031646	0.00105721	1.70284e-06
15.6	0.0177635	0.0115351	0.0101787	0.000495029	0.00103477	4.30651e-07
15.61	0.0175778	0.0116936	0.0101385	0.000726403	0.00102839	3.10176e-09
15.62	0.0173874	0.0118534	0.0100963	0.000995673	0.00102535	2.19628e-07
15.63	0.0171827	0.0120091	0.0100527	0.00130035	0.00101947	8.02565e-07
15.64	0.0169992	0.0121598	0.0100046	0.00163397	0.00102893	1.56439e-06
15.65	0.0167761	0.0123126	0.0099518	0.00198479	0.00104188	2.19379e-06
15.66	0.0165251	0.0124575	0.00989234	0.0023498	0.00105583	2.61074e-06
15.67	0.0163107	0.012609	0.00982225	0.00272629	0.00108278	2.86984e-06
15.68	0.0160709	0.0127471	0.00977236	0.00310526	0.00112235	2.79615e-06
15.69	0.0158428	0.0128887	0.00970609	0.00349181	0.00116723	2.18422e-06
15.7	0.0156457	0.0130215	0.00963439	0.0038941	0.00122591	1.42361e-06
15.71	0.0154167	0.0131565	0.00957579	0.00429689	0.00129258	7.02771e-07
15.72	0.0152236	0.0132891	0.00949598	0.00471299	0.0013698	1.07053e-07
15.73	0.0150325	0.0134125	0.00943551	0.00514224	0.00145528	9.0987e-08
15.74	0.0148558	0.0135573	0.00936593	0.00558768	0.00155149	9.14944e-07
15.75	0.0147019	0.0136756	0.00928404	0.00604812	0.00166077	3.04501e-06
15.76	0.0145377	0.0137996	0.00921927	0.0065172	0.00177423	7.19669e-06
15.77	0.0144226	0.0139321	0.00914055	0.00699027	0.00190576	1.35176e-05
15.78	0.0142974	0.0140484	0.00906484	0.00746168	0.00204729	2.2296e-05
15.79	0.0142007	0.0141826	0.00899409	0.00793511	0.00219275	3.49182e-05
15.8	0.0141265	0.0142987	0.00891442	0.00839601	0.00235646	5.22164e-05
15.81	0.0140502	0.0144325	0.00883882	0.00884055	0.00252679	7.36749e-05
15.82	0.0140213	0.0145646	0.00876861	0.00928229	0.00270123	9.98732e-05
15.83	0.013971	0.0146784	0.00868319	0.00970749	0.00289018	0.00013258
15.84	0.0139434	0.0148108	0.00861373	0.0101039	0.00308426	0.00017121
15.85	0.0139408	0.0149194	0.00854299	0.0105085	0.00327877	0.000216703
15.86	0.0139315	0.0150419	0.00845919	0.0108834	0.00348561	0.000269813
15.87	0.0139491	0.0151695	0.00840168	0.0112039	0.0036952	0.000329632
15.88	0.0139606	0.0152785	0.00834083	0.0115257	0.00390571	0.000397663
15.89	0.0139759	0.0154052	0.00827285	0.0118096	0.00412353	0.000473707
15.9	0.0140122	0.0154991	0.00820975	0.0120504	0.00434324	0.000556609
15.91	0.0140357	0.0156128	0.00814285	0.0122552	0.00455734	0.000646825
15.92	0.0140819	0.0157126	0.0080691	0.0124038	0.00477297	0.000745558
15.93	0.0141371	0.0158097	0.00800877	0.0125057	0.00498485	0.00085077
15.94	0.0141689	0.0159182	0.00793748	0.0125529	0.00517982	0.000962554
15.95	0.0142161	0.0160035	0.00785844	0.0125414	0.00537655	0.00108048
15.96	0.0142592	0.0161057	0.00779024	0.0124716	0.00556855	0.00120347
15.97	0.0142979	0.0161905	0.00771121	0.0123392	0.00573602	0.001332
15.98	0.0143316	0.0162748	0.00763885	0.0121424	0.00589717	0.00146142
15.99	0.0143656	0.0163708	0.00755976	0.0118926	0.00605099	0.00159346
16	0.0143982	0.0164428	0.00748521	0.0115936	0.00618677	0.00172966
16.01	0.014428	0.0165166	0.00740739	0.0112314	0.00629325	0.00186369
16.02	0.0144514	0.0165914	0.00733495	0.0108357	0.00638907	0.00199367
16.03	0.0144577	0.016646	0.00725725	0.0104196	0.0064714	0.00212233
16.04	0.014471	0.0167202	0.00717918	0.00995569	0.00651186	0.00225103
16.05	0.014478	0.0167708	0.00710556	0.00947671	0.00655163	0.00237306
16.06	0.014477	0.0168153	0.00701622	0.00899049	0.00656856	0.00248631
16.07	0.014477	0.0168765	0.00693846	0.00848166	0.00654828	0.00259698
16.08	0.0144702	0.0169243	0.00686224	0.00797973	0.00651656	0.00269642
16.09	0.0144539	0.0169759	0.00677473	0.00749839	0.00646162	0.00278404
16.1	0.0144391	0.0170069	0.0066919	0.0070145	0.00638249	0.0028689
16.11	0.0144116	0.0170456	0.00661135	0.00655242	0.00628886	0.00293537
16.12	0.0143841	0.017089	0.00651848	0.00611677	0.00618521	0.00298416
16.13	0.0143427	0.0171064	0.00643536	0.00569335	0.00606492	0.00303388
16.14	0.0142924	0.0171394	0.00634528	0.00530311	0.00592695	0.0030639
16.15	0.0142484	0.0171576	0.00625334	0.00494952	0.00578396	0.00307095
16.16	0.0141965	0.0171784	0.00616802	0.00461383	0.00564088	0.00307383
16.17	0.0141425	0.0171992	0.00607369	0.00429815	0.00548467	0.00307047
16.18	0.014075	0.0172125	0.00598863	0.00401434	0.00532385	0.00304464
16.19	0.0140118	0.0172249	0.00589589	0.00375582	0.0051711	0.00300457
16.2	0.0139437	0.01722	0.00579552	0.00351707	0.00500926	0.00295651
16.21	0.0138645	0.0172313	0.00570409	0.00330403	0.00485031	0.00289658
16.22	0.0137955	0.0172267	0.00560445	0.00310685	0.00470551	0.00282662
16.23	0.0137167	0.0172188	0.00551246	0.00292623	0.00456021	0.00274718
16.24	0.0136293	0.0172209	0.00541506	0.00276042	0.00441239	0.00266273
16.25	0.0135445	0.0172126	0.0053149	0.00260586	0.00427448	0.00257227
16.26	0.0134515	0.0172038	0.00521707	0.00246459	0.00413764	0.00247196
16.27	0.013358	0.0172066	0.00511589	0.00233179	0.0040061	0.0023699
16.28	0.013259	0.0172007	0.00501842	0.0022038	0.00388651	0.00226696
16.29	0.0131623	0.0172032	0.00491435	0.00208598	0.00376137	0.00216004
16.3	0.0130609	0.0172083	0.00481687	0.00197499	0.00363467	0.0020529
16.31	0.0129589	0.0172193	0.00471716	0.00186623	0.00351415	0.0019475
16.32	0.0128606	0.0172216	0.00462218	0.00176204	0.00339087	0.00183938
16.33	0.0127514	0.0172312	0.00452633	0.00166206	0.00326075	0.00173588
16.34	0.0126522	0.0172615	0.00442742	0.00156628	0.00312948	0.00163517
16.35	0.012512	0.0172802	0.0043406	0.00147189	0.00299857	0.00153431
16.36	0.0123441	0.0173171	0.00424558	0.00137552	0.00286481	0.00143988
16.37	0.012179	0.017342	0.00416246	0.00128351	0.00272571	0.00135005
16.38	0.0120033	0.0174003	0.0040779	0.00119804	0.00258396	0.00126122
16.39	0.0118582	0.0174546	0.00399312	0.00111074	0.00244278	0.00117706
16.4	0.0117231	0.0175049	0.00391971	0.00102996	0.00229821	0.00109802
16.41	0.0115925	0.0175905	0.00384003	0.000949493	0.00215214	0.00102018
16.42	0.0114616	0.0176577	0.0037747	0.000868038	0.00200631	0.000944876
16.43	0.0113635	0.0177505	0.00370903	0.000794605	0.00186181	0.000873099
16.44	0.0112702	0.0178437	0.00364344	0.00072353	0.00171904	0.00080379
16.45	0.01118	0.0179385	0.00359029	0.000655673	0.00157627	0.00073806
16.46	0.0110917	0.0180483	0.00352983	0.000590367	0.00143762	0.000674416
16.47	0.0110037	0.0181434	0.00347951	0.000528616	0.00130815	0.000613125
16.48	0.010892	0.0182537	0.00343242	0.000472404	0.00118046	0.000555597
16.49	0.010776	0.0183563	0.00338728	0.000419808	0.00105509	0.000500718
16.5	0.0106827	0.0184552	0.00335112	0.000372933	0.000941858	0.000447752
16.51	0.0105659	0.0185732	0.00331011	0.00033261	0.000833509	0.000397365
16.52	0.0104622	0.018673	0.00327844	0.000296454	0.000729668	0.000349678
16.53	0.0103579	0.0187682	0.0032485	0.000263126	0.000639533	0.00030481
16.54	0.0102467	0.018875	0.00322325	0.000234979	0.000556652	0.000263472
16.55	0.0101627	0.0189557	0.00320268	0.000214269	0.000476952	0.000224913
16.56	0.0100636	0.0190265	0.00317947	0.00019696	0.000408544	0.000189337
16.57	0.00996596	0.0191097	0.00316772	0.000181785	0.000347263	0.000156652
16.58	0.00986181	0.0191452	0.00315499	0.000172324	0.000291033	0.000127799
16.59	0.00976954	0.0191895	0.00314377	0.00016826	0.000245501	0.000102085
16.6	0.00967304	0.0192471	0.00314001	0.000168012	0.000207487	7.81354e-05
16.61	0.00946098	0.0192614	0.00313616	0.00017226	0.000170822	5.76103e-05
16.62	0.00932233	0.0192856	0.00313948	0.000181314	0.0001426	4.10846e-05
16.63	0.00919841	0.0192845	0.0031455	0.000198077	0.000121117	2.73529e-05
16.64	0.00907856	0.0192611	0.00314967	0.000221022	0.000101903	1.60584e-05
16.65	0.00896531	0.0192062	0.0031621	0.000251031	8.71383e-05	8.21797e-06
16.66	0.00883277	0.0191342	0.00317536	0.000291225	7.72137e-05	3.21347e-06
16.67	0.00876646	0.0190955	0.00319241	0.000343011	7.0202e-05	4.13514e-07
16.68	0.00866705	0.019016	0.00321321	0.00040607	6.61978e-05	1.76401e-07
16.69	0.00859611	0.0189409	0.00323498	0.000476809	6.49248e-05	1.81354e-06
16.7	0.00855856	0.0188779	0.00325934	0.000566726	6.57995e-05	5.31252e-06
16.71	0.00850373	0.0187972	0.00328412	0.000669017	6.98717e-05	1.01606e-05
16.72	0.00847548	0.0187216	0.00331636	0.000782949	7.6963e-05	1.58455e-05
16.73	0.00844854	0.0186401	0.00334864	0.000917349	8.78626e-05	2.23247e-05
16.74	0.00841705	0.0185543	0.00338204	0.00106549	0.000103272	2.97976e-05
16.75	0.00839688	0.0184684	0.00341455	0.00123187	0.00012258	3.71709e-05
16.76	0.00835724	0.0183708	0.00345383	0.00141986	0.000147716	4.41313e-05
16.77	0.00833482	0.0182714	0.00349171	0.00162401	0.000179864	5.11114e-05
16.78	0.00830118	0.0181732	0.00352904	0.00184861	0.00022107	5.66883e-05
16.79	0.00826033	0.0180782	0.00357327	0.00209187	0.000271873	6.03644e-05
16.8	0.00823211	0.0179899	0.00361271	0.0023589	0.000329809	6.23719e-05
16.81	0.00818696	0.0179075	0.00365954	0.00264017	0.000399776	6.24372e-05
16.82	0.00815812	0.0178147	0.00370276	0.00294298	0.00048419	6.23304e-05
16.83	0.00811562	0.0177243	0.00374745	0.00326365	0.000577951	6.08913e-05
16.84	0.00807825	0.0176495	0.00379674	0.00360049	0.000683515	5.74913e-05
16.85	0.00803737	0.0175593	0.00383702	0.00395645	0.000805282	5.24123e-05
16.86	0.0079783	0.0174916	0.00388853	0.00432665	0.00094256	4.57274e-05
16.87	0.00793475	0.0174303	0.00393785	0.00471935	0.00108908	3.82295e-05
16.88	0.00787086	0.017373	0.00398154	0.00511853	0.00125195	3.0208e-05
16.89	0.0078036	0.0173074	0.00403639	0.00552926	0.00142929	2.16842e-05
16.9	0.00773268	0.0172394	0.00408946	0.00595866	0.00161466	1.39883e-05
16.91	0.00765968	0.017219	0.0041346	0.00638806	0.00181359	7.68982e-06
16.92	0.00758107	0.0171766	0.00419303	0.00682498	0.00202661	2.62237e-06
16.93	0.00749823	0.0171522	0.00424175	0.00727054	0.00224629	1.55877e-07
16.94	0.00742013	0.0171286	0.0043	0.00771483	0.0024734	7.32979e-07
16.95	0.00733939	0.0171009	0.00435978	0.00814787	0.0027083	5.05821e-06
16.96	0.00725517	0.0170992	0.00441415	0.00858394	0.00294505	1.42206e-05
16.97	0.00717458	0.0170827	0.0044756	0.00901657	0.00318928	2.83786e-05
16.98	0.00709224	0.0170815	0.00453014	0.00940934	0.0034387	4.78842e-05
16.99	0.00701549	0.017101	0.00459868	0.00977702	0.0036831	7.41147e-05
17	0.00693848	0.017096	0.00465721	0.0101488	0.00393025	0.000107075
17.01	0.00685834	0.01711	0.00472065	0.0104661	0.00417985	0.000146365
17.02	0.00678591	0.0171449	0.00478808	0.0107429	0.00442487	0.000193408
17.03	0.00670747	0.0171568	0.00484973	0.0110225	0.00465961	0.000248373
17.04	0.006632	0.0171959	0.00491865	0.0112349	0.00488959	0.000310248
17.05	0.00655596	0.0172355	0.00498557	0.0114013	0.00511633	0.00037978
17.06	0.0064774	0.0172795	0.00505308	0.0115501	0.00532023	0.000457003
17.07	0.00640056	0.0173161	0.00512456	0.0116387	0.00550953	0.000540632
17.08	0.00632148	0.0173648	0.00519924	0.011681	0.00569871	0.000630806
17.09	0.00625001	0.0174197	0.00527046	0.011709	0.00585942	0.000727192
17.1	0.00617311	0.0174564	0.00533695	0.011681	0.00600039	0.000826929
17.11	0.00610556	0.0175187	0.00541315	0.0116139	0.00612143	0.000932144
17.12	0.00603292	0.017568	0.00549263	0.0115322	0.00622312	0.00104069
17.13	0.00595539	0.0176135	0.00557036	0.0114007	0.00631026	0.00114962
17.14	0.00589034	0.0176678	0.00564596	0.0112402	0.00636138	0.00126092
17.15	0.00582249	0.0177168	0.00571867	0.0110693	0.00638413	0.00137401
17.16	0.00576109	0.0177658	0.00579948	0.0108853	0.00639027	0.00148616
17.17	0.0056935	0.0178144	0.00587571	0.0106815	0.00637116	0.00159618
17.18	0.00562791	0.0178586	0.00596024	0.0104723	0.00631588	0.00170259
17.19	0.00557427	0.0178988	0.00604057	0.0102485	0.00623911	0.00180626
17.2	0.00551652	0.0179471	0.00611569	0.0100136	0.00615517	0.0019048
17.21	0.00547493	0.0179827	0.00619862	0.00978761	0.0060284	0.00199708
17.22	0.00543537	0.0180033	0.00627538	0.00956032	0.00588469	0.00208483
17.23	0.00539659	0.0180355	0.0063548	0.00932201	0.00574001	0.00215859
17.24	0.00536602	0.0180596	0.00643313	0.00909106	0.00556652	0.00222441
17.25	0.00534956	0.0180708	0.00650931	0.0088619	0.00537171	0.00228669
17.26	0.00533492	0.0180792	0.00658374	0.0086275	0.00517856	0.00233061
17.27	0.00532469	0.018082	0.00666332	0.00839505	0.00496781	0.00236413
17.28	0.00532645	0.0180806	0.00674061	0.00817442	0.00474787	0.00239681
17.29	0.00532184	0.0180816	0.00681085	0.00794963	0.0045326	0.00240509
17.3	0.00533381	0.0180672	0.00688865	0.00772242	0.00431216	0.00240422
17.31	0.00534099	0.018052	0.00695843	0.00750379	0.0040973	0.00240057
17.32	0.00539209	0.0180343	0.0070323	0.00727951	0.00389186	0.00237674
17.33	0.00540597	0.018003	0.00710296	0.00705629	0.00368247	0.00234527
17.34	0.00542032	0.0179836	0.00717221	0.00684214	0.00347703	0.00230424
17.35	0.0055433	0.0179391	0.00724957	0.00662391	0.00327821	0.00224751
17.36	0.00551965	0.0179116	0.00731185	0.00640465	0.00308837	0.00218975
17.37	0.00560506	0.0178769	0.00738402	0.00618687	0.00291162	0.0021204
17.38	0.00573591	0.0178203	0.00745204	0.00596753	0.00274004	0.00203793
17.39	0.00573845	0.0177836	0.00750935	0.00574849	0.0025786	0.00195895
17.4	0.00590796	0.0177394	0.00758395	0.00552908	0.00242769	0.00187462
17.41	0.0059669	0.0176943	0.00764616	0.00530872	0.00228103	0.00178093
17.42	0.0060809	0.017629	0.007704	0.00508845	0.00214174	0.00169083
17.43	0.0062184	0.0175805	0.00777477	0.00486949	0.00200777	0.001601
17.44	0.00629723	0.0175282	0.00782632	0.00463991	0.00187785	0.00150761
17.45	0.00648057	0.0174674	0.00789112	0.00441492	0.00175385	0.00141824
17.46	0.00659502	0.0174239	0.00794425	0.00420389	0.00163611	0.00132942
17.47	0.00678111	0.0173538	0.00799274	0.00399123	0.00152228	0.0012367
17.48	0.00695952	0.0173127	0.00805496	0.00377683	0.00141161	0.0011509
17.49	0.00713457	0.0172605	0.00809961	0.00356846	0.00130449	0.00106868
17.5	0.00736605	0.0172097	0.00815476	0.0033548	0.00119955	0.000986276
17.51	0.00755269	0.0171697	0.00820048	0.00314739	0.00109692	0.000909812
17.52	0.00780532	0.0171151	0.00824789	0.00295444	0.00099799	0.000836974
17.53	0.00804798	0.0170854	0.00830238	0.00276208	0.000900912	0.000766791
17.54	0.0083039	0.0170343	0.00834281	0.00257223	0.000807505	0.00070067
17.55	0.00859443	0.0169906	0.00839084	0.00239174	0.000718476	0.000638712
17.56	0.0088452	0.0169607	0.00842515	0.00221846	0.000632187	0.000579926
17.57	0.00913827	0.0169143	0.00846804	0.00205464	0.000552588	0.000524145
17.58	0.0094415	0.016866	0.00851369	0.00190516	0.000477576	0.000471949
17.59	0.00974213	0.0168404	0.00854741	0.00176093	0.000406117	0.000422728
17.6	0.0100695	0.016808	0.00859105	0.00162466	0.00033866	0.00037666
17.61	0.0103719	0.0167641	0.00861965	0.00149698	0.000277284	0.000333947
17.62	0.0107101	0.0167334	0.00865609	0.00138772	0.000222024	0.000293959
17.63	0.0110467	0.0166912	0.00869017	0.00128507	0.000171202	0.000256443
17.64	0.0113293	0.0166574	0.00872441	0.00119318	0.000126836	0.000221723
17.65	0.0116531	0.0166292	0.00875922	0.0011217	8.96545e-05	0.000190208
17.66	0.0119471	0.0165703	0.00877879	0.00105987	5.95539e-05	0.000161654
17.67	0.01221	0.0165141	0.0088048	0.00101063	3.54719e-05	0.00013456
17.68	0.0124995	0.0164599	0.00883303	0.000968148	1.75544e-05	0.000110508
17.69	0.0127633	0.0163903	0.00885953	0.000944483	6.12714e-06	8.97784e-05
17.7	0.0130283	0.0163238	0.00888312	0.000936637	6.5817e-07	7.0907e-05
17.71	0.0133232	0.0162537	0.00890704	0.000931423	6.46267e-07	5.4594e-05
17.72	0.0136517	0.0161749	0.00893198	0.000954024	5.52829e-06	4.06018e-05
17.73	0.0138674	0.0161026	0.00894481	0.000997112	1.54406e-05	2.8117e-05
17.74	0.0141395	0.0159991	0.00896205	0.00105428	2.97671e-05	1.83155e-05
17.75	0.0144087	0.0159139	0.00897322	0.00118488	4.59873e-05	1.08736e-05
17.76	0.014602	0.0158183	0.00897789	0.00136261	6.50215e-05	5.21996e-06
17.77	0.0148556	0.0157052	0.00898459	0.00159028	8.65913e-05	1.70417e-06
17.78	0.015015	0.0155915	0.00897911	0.001899	0.000107175	1.21206e-07
17.79	0.0151629	0.0154796	0.00897959	0.00228492	0.000129178	3.42758e-07
17.8	0.0152767	0.0153762	0.00897129	0.00270232	0.000150913	2.17309e-06
17.81	0.0153891	0.0152491	0.00895636	0.00310056	0.000169166	5.44702e-06
17.82	0.0154993	0.0151319	0.00894732	0.00350247	0.000184942	9.96505e-06
17.83	0.0155852	0.0150097	0.00892696	0.00389152	0.000197032	1.51218e-05
17.84	0.0157037	0.0148868	0.00890059	0.00426845	0.000203238	2.1034e-05
17.85	0.0157726	0.0147801	0.00887312	0.00459477	0.00020637	2.79531e-05
17.86	0.0158744	0.0146455	0.00884257	0.00491527	0.000205526	3.55347e-05
17.87	0.0159707	0.014529	0.00880874	0.00522552	0.000197028	4.34541e-05
17.88	0.0160405	0.0143996	0.00876358	0.00550444	0.000184974	5.11054e-05
17.89	0.0161446	0.0142713	0.00873238	0.00580314	0.000168368	5.8246e-05
17.9	0.0162151	0.0141604	0.0086872	0.00608539	0.000147376	6.55264e-05
17.91	0.0163044	0.0140294	0.00863782	0.00636073	0.000123218	7.12549e-05
17.92	0.0164049	0.0139163	0.00859978	0.00664392	9.77554e-05	7.50504e-05
17.93	0.0164891	0.0137998	0.0085395	0.00691855	7.21823e-05	7.89738e-05
17.94	0.0165874	0.0136877	0.00848595	0.00720064	4.77263e-05	8.13168e-05
17.95	0.016681	0.0135883	0.00843296	0.00748541	2.61764e-05	8.15032e-05
17.96	0.0167697	0.0134798	0.00837201	0.00776467	1.01783e-05	8.14473e-05
17.97	0.0168661	0.0133859	0.00831827	0.00804002	1.17921e-06	7.99367e-05
17.98	0.0169606	0.013297	0.00826193	0.00830355	1.28824e-06	7.5909e-05
17.99	0.0170608	0.0132056	0.00820274	0.00857744	1.19207e-05	7.07588e-05
18	0.0171608	0.0131339	0.00814527	0.00884993	3.51548e-05	6.43655e-05
18.01	0.0172513	0.013049	0.00808597	0.00911801	7.19204e-05	5.58665e-05
18.02	0.017345	0.0129788	0.00803157	0.00937277	0.000123095	4.68029e-05
18.03	0.0174303	0.0129034	0.00797656	0.00962464	0.000189985	3.81333e-05
18.04	0.0175108	0.012834	0.00791432	0.00987114	0.000273521	2.89625e-05
18.05	0.0175813	0.0127635	0.00785085	0.0100959	0.000372395	2.02618e-05
18.06	0.017652	0.0126835	0.00779077	0.0103262	0.000488553	1.27802e-05
18.07	0.0177052	0.0126331	0.00772801	0.0105258	0.00062256	6.46258e-06
18.08	0.0177514	0.0125706	0.00766998	0.0107001	0.000770118	2.0603e-06
18.09	0.0177835	0.0125141	0.00761074	0.0108745	0.000932152	6.85231e-08
18.1	0.0178169	0.0124557	0.00754823	0.0110192	0.00111063	1.00429e-06
18.11	0.0178288	0.0124076	0.00749644	0.0111441	0.00129961	5.44041e-06
18.12	0.0178541	0.0123623	0.00743499	0.011238	0.00150089	1.4002e-05
18.13	0.017857	0.0123174	0.0073736	0.0113214	0.00170847	2.69686e-05
18.14	0.0178401	0.0122741	0.00732793	0.0113578	0.00192751	4.46644e-05
18.15	0.0178459	0.0122293	0.00726837	0.0113656	0.00215635	6.75103e-05
18.16	0.0178286	0.0121892	0.00720974	0.0113826	0.00238293	9.55015e-05
18.17	0.0178189	0.0121431	0.00715825	0.0113545	0.00261611	0.000129406
18.18	0.0178038	0.0121143	0.00709837	0.011279	0.00285407	0.000168964
18.19	0.0177843	0.0120755	0.00704415	0.0112148	0.00308839	0.000213725
18.2	0.0177679	0.0120369	0.00698603	0.0111074	0.00331483	0.000264011
18.21	0.017739	0.0120096	0.00692072	0.0109457	0.00354161	0.000319377
18.22	0.0177327	0.0119693	0.0068548	0.0107587	0.00376513	0.000379264
18.23	0.0177151	0.0119342	0.00678324	0.0105414	0.00396797	0.000444356
18.24	0.0176826	0.0118895	0.00671787	0.0102809	0.00416042	0.000513608
18.25	0.0176754	0.011833	0.00665951	0.00996946	0.00434145	0.000584664
18.26	0.0176548	0.0117823	0.00659327	0.00963615	0.00450101	0.000659845
18.27	0.0176396	0.0117321	0.00653149	0.0092829	0.0046428	0.00073877
18.28	0.0176406	0.0116661	0.00647261	0.00889814	0.0047676	0.000815732
18.29	0.0176177	0.0116091	0.00640859	0.00850167	0.00486314	0.000894428
18.3	0.0176252	0.0115325	0.0063451	0.00809981	0.00492992	0.000973951
18.31	0.0176335	0.0114565	0.00628178	0.00768153	0.00498179	0.00104989
18.32	0.0176277	0.0113784	0.00621046	0.00725336	0.00500266	0.00112837
18.33	0.0176513	0.0112622	0.00614639	0.00684037	0.00498812	0.00120431
18.34	0.0176638	0.0111789	0.00607772	0.00643939	0.00495262	0.00127395
18.35	0.0176794	0.0110659	0.00600619	0.00604272	0.00489781	0.00134342
18.36	0.0177147	0.010951	0.00594281	0.00565417	0.0048075	0.00140298
18.37	0.0177425	0.0108279	0.00586856	0.0052801	0.00469493	0.00145513
18.38	0.0177913	0.0106885	0.00580463	0.00491762	0.00456417	0.00151065
18.39	0.0178248	0.0105779	0.00573304	0.00457579	0.00441321	0.00155254
18.4	0.0178902	0.0104381	0.00566121	0.00424857	0.00424984	0.00158512
18.41	0.0179433	0.0102934	0.00558637	0.00393174	0.00407721	0.00161859
18.42	0.0180214	0.0101527	0.00550751	0.00363017	0.0038886	0.0016396
18.43	0.0181114	0.0100042	0.00543482	0.00334202	0.00369204	0.0016489
18.44	0.0181925	0.00985392	0.00534779	0.00306861	0.00348919	0.00165376
18.45	0.0183043	0.00969701	0.00526692	0.00280979	0.00328869	0.00164942
18.46	0.0184274	0.00953966	0.00518511	0.00255967	0.00309037	0.00163428
18.47	0.0185489	0.00937745	0.00509391	0.00232029	0.00289312	0.0016176
18.48	0.018674	0.00920938	0.00501374	0.00209746	0.00270491	0.00159054
18.49	0.0188249	0.00904824	0.00492452	0.00188522	0.00252248	0.00155465
18.5	0.0190103	0.00888186	0.00483327	0.00168189	0.0023444	0.00151519
18.51	0.0191779	0.00871857	0.00474898	0.00149311	0.00218228	0.00146793
18.52	0.0193274	0.0085514	0.00466004	0.001317	0.00202906	0.00141771
18.53	0.0195613	0.00838688	0.00457252	0.00114969	0.00187902	0.00136247
18.54	0.019774	0.00822506	0.00448491	0.000994856	0.00173917	0.00130403
18.55	0.0199671	0.00805245	0.00439852	0.000855645	0.00161165	0.00124337
18.56	0.0202227	0.00790039	0.00431732	0.000727076	0.00149258	0.00118054
18.57	0.0204783	0.00773819	0.00423909	0.000606388	0.00138089	0.00111892
18.58	0.0206883	0.00756956	0.00415838	0.000496478	0.00127668	0.0010576
18.59	0.0209999	0.00742241	0.00408075	0.00040065	0.00118115	0.000993544
18.6	0.0212581	0.00726382	0.00401005	0.000315018	0.00109363	0.000930514
18.61	0.0215137	0.00712071	0.00393862	0.000239183	0.00101149	0.000870706
18.62	0.0218241	0.00697748	0.00386805	0.000175106	0.000934599	0.000811869
18.63	0.0220596	0.00683079	0.00380703	0.000123586	0.0008628	0.000754
18.64	0.0223569	0.00670173	0.00374527	8.013e-05	0.00079587	0.000699696
18.65	0.0225875	0.00657177	0.00368505	4.56981e-05	0.000732372	0.000646376
18.66	0.0228299	0.00644421	0.00363161	2.19444e-05	0.000672564	0.000594982
18.67	0.0230768	0.00632447	0.00357692	6.7383e-06	0.000616119	0.000547946
18.68	0.0232907	0.00620601	0.00352858	3.19654e-07	0.000562862	0.000502556
18.69	0.0235334	0.00610075	0.00348382	2.05182e-06	0.00051328	0.000458963
18.7	0.023692	0.00599988	0.00344318	1.14263e-05	0.000464094	0.000419112
18.71	0.0239069	0.00589875	0.00340551	2.74034e-05	0.000417312	0.000381728
18.72	0.0240339	0.0058101	0.00336783	4.91946e-05	0.000373834	0.000345419
18.73	0.0241518	0.00572962	0.00334063	7.54165e-05	0.000332122	0.000312711
18.74	0.0243301	0.00564966	0.00331092	0.000107483	0.000292771	0.000282608
18.75	0.0244109	0.00557931	0.00328707	0.000141325	0.000254734	0.000253465
18.76	0.0245125	0.0055171	0.00327122	0.000174727	0.000219597	0.000226706
18.77	0.0245453	0.00545661	0.00325079	0.000210214	0.000187357	0.000202735
18.78	0.0245777	0.00540568	0.00324021	0.000243216	0.000157392	0.000179773
18.79	0.0246041	0.00536232	0.00323065	0.000273585	0.0001301	0.000158053
18.8	0.0245749	0.00532829	0.00322394	0.000298896	0.000104404	0.000139164
18.81	0.024546	0.00529652	0.0032206	0.000315368	8.12702e-05	0.000121421
18.82	0.0245052	0.00527371	0.00321906	0.000324443	6.24693e-05	0.000104535
18.83	0.024427	0.00525794	0.00322566	0.000323243	4.58333e-05	8.93573e-05
18.84	0.0243323	0.00524317	0.00322912	0.000307445	3.10162e-05	7.54163e-05
18.85	0.0243099	0.00524417	0.00324191	0.000282861	1.96238e-05	6.29159e-05
18.86	0.0242496	0.00524053	0.00325492	0.000248702	1.0808e-05	5.19762e-05
18.87	0.0242864	0.00524438	0.00326947	0.000204044	4.57373e-06	4.18387e-05
18.88	0.0243306	0.00526038	0.00329216	0.000156589	1.08981e-06	3.28917e-05
18.89	0.0245308	0.00527478	0.00331063	0.000107535	1.7975e-09	2.53879e-05
18.9	0.024838	0.00529603	0.00334064	6.13571e-05	9.43731e-07	1.89124e-05
18.91	0.0249967	0.00531773	0.00336696	2.50976e-05	3.56435e-06	1.36457e-05
18.92	0.0251738	0.00534968	0.00339717	3.44782e-06	7.19097e-06	9.26033e-06
18.93	0.0251501	0.00538644	0.00342833	2.14751e-06	1.26555e-05	5.75616e-06
18.94	0.025029	0.00541628	0.00346094	2.47956e-05	1.83382e-05	3.20686e-06
18.95	0.0249299	0.00545623	0.00350096	7.79158e-05	2.37816e-05	1.39281e-06
18.96	0.0248459	0.00550044	0.00353339	0.000162487	3.03423e-05	3.91612e-07
18.97	0.0247167	0.00554433	0.00358191	0.000278697	3.4747e-05	6.34011e-09
18.98	0.024497	0.00559091	0.00362036	0.000433794	3.78312e-05	2.62805e-07
18.99	0.0242955	0.0056418	0.00366375	0.000619271	4.02084e-05	9.75782e-07
19	0.0240608	0.00569041	0.00371384	0.000830872	4.06238e-05	1.9309e-06
19.01	0.0238314	0.00574105	0.00375397	0.00106831	3.9083e-05	3.39303e-06
19.02	0.0236194	0.00579982	0.00380741	0.00132279	3.65852e-05	5.04794e-06
19.03	0.0233992	0.00585582	0.00385445	0.00159766	3.18286e-05	6.86652e-06
19.04	0.0231931	0.00591095	0.00390395	0.0018842	2.5185e-05	8.63452e-06
19.05	0.0229725	0.00596997	0.00395488	0.00217649	1.86508e-05	1.04807e-05
19.06	0.0227747	0.00602926	0.00400373	0.00248113	1.19145e-05	1.18606e-05
19.07	0.0225771	0.00608631	0.00405707	0.00279214	5.85331e-06	1.24866e-05
19.08	0.0223827	0.00615307	0.00411172	0.00311293	1.65447e-06	1.28058e-05
19.09	0.0222287	0.00622069	0.00416236	0.00344382	5.16937e-11	1.27032e-05
19.1	0.0220753	0.0062803	0.00421236	0.00378979	2.2623e-06	1.26174e-05
19.11	0.0219266	0.00634979	0.00427018	0.00415534	9.80912e-06	1.20243e-05
19.12	0.0218161	0.00641715	0.00432165	0.0045292	2.36089e-05	1.05862e-05
19.13	0.0217299	0.00648346	0.00437436	0.00491417	4.49318e-05	9.05259e-06
19.14	0.0216628	0.00655727	0.00443116	0.00530577	7.53703e-05	7.22009e-06
19.15	0.0215996	0.00662635	0.00448694	0.00570622	0.000115095	5.19197e-06
19.16	0.0215656	0.00670196	0.0045424	0.00610931	0.000166132	3.14274e-06
19.17	0.0215937	0.00677663	0.00459811	0.00651473	0.000228992	1.32218e-06
19.18	0.0215737	0.0068464	0.00465531	0.00691809	0.00030412	2.35015e-07
19.19	0.0216221	0.00692896	0.00471312	0.00731282	0.000390716	6.20083e-08
19.2	0.0216682	0.00700336	0.00477303	0.00770168	0.000490094	1.16399e-06
19.21	0.0217016	0.00708432	0.00482958	0.00808623	0.000603428	3.85812e-06
19.22	0.0217821	0.0071729	0.00489442	0.00844965	0.000727378	8.51835e-06
19.23	0.0218097	0.0072516	0.00495573	0.00878585	0.00086459	1.57023e-05
19.24	0.0218853	0.00734174	0.00501828	0.00910408	0.00101599	2.56664e-05
19.25	0.0219374	0.00742503	0.00508178	0.00938297	0.00117347	3.87493e-05
19.26	0.021991	0.00751127	0.0051485	0.00962693	0.00134433	5.59696e-05
19.27	0.0220499	0.00760306	0.00521607	0.00981364	0.00152379	7.69679e-05
19.28	0.0220665	0.00768404	0.0052824	0.00996633	0.00170563	0.000101525
19.29	0.0221249	0.00778269	0.00535057	0.0100819	0.00190037	0.000131037
19.3	0.0221381	0.00787107	0.00541945	0.0101255	0.0020999	0.000165493
19.31	0.0221495	0.00796051	0.00549228	0.0101173	0.00229198	0.00020446
19.32	0.0221787	0.00805931	0.00556309	0.0100671	0.00249076	0.00024715
19.33	0.0221734	0.00813957	0.00563954	0.00995352	0.00268931	0.000294993
19.34	0.0221827	0.00823852	0.00571541	0.00979085	0.00288538	0.000348269
19.35	0.0221769	0.00832498	0.00578729	0.0095853	0.00308269	0.000404192
19.36	0.0221769	0.00841107	0.00586079	0.00934122	0.00326416	0.000464671
19.37	0.0221719	0.00850679	0.00593948	0.00906595	0.00343662	0.000530198
19.38	0.0221878	0.00859313	0.00602088	0.00874631	0.00360996	0.000597556
19.39	0.0221884	0.0086844	0.00609651	0.00840784	0.00376371	0.000667579
19.4	0.022177	0.00876646	0.00618435	0.00804639	0.00390352	0.000739925
19.41	0.0222122	0.00885585	0.00626385	0.00766402	0.00403253	0.000812937
19.42	0.0222236	0.00893892	0.00633941	0.00728532	0.00413654	0.00088483
19.43	0.0222705	0.00902448	0.00643037	0.00690282	0.00422716	0.000957086
19.44	0.0223113	0.00911045	0.00650267	0.00652127	0.00430985	0.00103102
19.45	0.0223439	0.00918019	0.00658366	0.006155	0.00436333	0.00110177
19.46	0.0224094	0.0092708	0.00666967	0.00580177	0.00439317	0.00116835
19.47	0.0224588	0.00935332	0.00674011	0.00546062	0.00440848	0.00123444
19.48	0.0224895	0.00942638	0.00682925	0.00513665	0.00440069	0.00129665
19.49	0.0225788	0.00951043	0.00690628	0.0048327	0.0043771	0.0013506
19.5	0.0226424	0.00958266	0.00698439	0.00454646	0.00433158	0.00140152
19.51	0.0227043	0.00966115	0.00707028	0.00427906	0.00426203	0.00144952
19.52	0.0228186	0.00973912	0.00713829	0.00404022	0.00418825	0.00148539
19.53	0.0228908	0.00980807	0.00722249	0.00382151	0.00410397	0.0015148
19.54	0.0229896	0.00988881	0.00729986	0.0036177	0.00398997	0.00154094
19.55	0.023103	0.00996147	0.00737563	0.00343606	0.00386767	0.00156208
19.56	0.0232068	0.0100327	0.00744943	0.00327261	0.00375253	0.00157495
19.57	0.0233301	0.0101045	0.00752816	0.00312411	0.00361548	0.0015771
19.58	0.0234315	0.0101764	0.0076039	0.00298932	0.00347698	0.0015726
19.59	0.0235295	0.0102448	0.00767341	0.00286501	0.0033402	0.00156309
19.6	0.0236475	0.0103253	0.00775448	0.00275561	0.0031899	0.001546
19.61	0.0237561	0.010404	0.00781127	0.00265497	0.0030446	0.0015234
19.62	0.0238671	0.0104795	0.00789028	0.00256053	0.0029039	0.00149623
19.63	0.0239851	0.0105612	0.00795533	0.00247473	0.00275986	0.00146392
19.64	0.0241022	0.0106448	0.00801683	0.00239651	0.00261965	0.00142753
19.65	0.0241912	0.0107323	0.00809145	0.00231878	0.00248796	0.00138607
19.66	0.0244343	0.0108239	0.00814875	0.00224595	0.00236422	0.00134155
19.67	0.0245695	0.0109249	0.00821693	0.00217947	0.00224514	0.00129689
19.68	0.0246777	0.011025	0.00827194	0.00210767	0.00213108	0.00124969
19.69	0.024905	0.0111344	0.00831739	0.0020389	0.00202453	0.00119954
19.7	0.0249937	0.0112575	0.00837815	0.00197981	0.00192334	0.00115103
19.71	0.0251757	0.0113715	0.00843084	0.00191262	0.00182815	0.00110239
19.72	0.0252957	0.011508	0.00847835	0.00184554	0.00174036	0.00105121
19.73	0.0254092	0.0116647	0.00852886	0.00178688	0.00165902	0.00100298
19.74	0.0255952	0.0118062	0.00856981	0.00172248	0.00158491	0.000955674
19.75	0.0257016	0.0119428	0.00861329	0.00165223	0.00151564	0.000907498
19.76	0.0258802	0.0121509	0.00865711	0.0015928	0.00144998	0.000862065
19.77	0.0259786	0.0123167	0.00870144	0.00152671	0.00139225	0.000818753
19.78	0.026011	0.0124834	0.0087378	0.00145634	0.00134098	0.000775701
19.79	0.0261178	0.0127176	0.00877428	0.00139512	0.00128925	0.000735929
19.8	0.0261214	0.0128782	0.00881326	0.00132942	0.00124054	0.000698863
19.81	0.0261457	0.0130994	0.00884129	0.00126939	0.00119872	0.000661542
19.82	0.0261921	0.0133225	0.00887454	0.00121359	0.00115856	0.000626429
19.83	0.0261829	0.0135208	0.00890061	0.00115163	0.00111829	0.000593904
19.84	0.0261886	0.0137669	0.0089261	0.00109331	0.00108201	0.000562223
19.85	0.0261575	0.0139791	0.00896356	0.00104846	0.00104845	0.000532042
19.86	0.0261553	0.0142091	0.00898277	0.00100873	0.00101504	0.000504601
19.87	0.026091	0.0144429	0.00900799	0.000968422	0.000983061	0.000478403
19.88	0.0260236	0.0146603	0.00903341	0.000936031	0.000949791	0.000453258
19.89	0.0259224	0.0148942	0.00904931	0.000910499	0.000917749	0.000430076
19.9	0.0257793	0.0151189	0.00906564	0.000883961	0.00088731	0.000408095
19.91	0.0256665	0.0153439	0.00908816	0.000874825	0.000857062	0.000386801
19.92	0.0254738	0.0155607	0.00910997	0.00087359	0.000823524	0.000366291
19.93	0.0253684	0.0157545	0.00912817	0.000878424	0.000796448	0.000347301
19.94	0.0252068	0.0159253	0.0091529	0.000901557	0.000768265	0.000328722
19.95	0.0250395	0.0161164	0.00915518	0.000936794	0.000735701	0.000310431
19.96	0.0250005	0.0162794	0.00917515	0.00098267	0.000709422	0.000293283
19.97	0.0249997	0.0164404	0.00919111	0.00105028	0.000679469	0.000277023
19.98	0.0251834	0.0166159	0.00919159	0.00114884	0.000649036	0.000261196
19.99	0.0252157	0.0167402	0.00920204	0.00126494	0.000624317	0.000245774
[truncated: 1,001 more rows]

## Sheet: Fig.16
time	h=0.12,Reverse S	h=0.09,Reverse S	h=0.06,Reverse S	h=0.03,Reverse S	h=0.12,Forward S	h=0.09,Forward S	h=0.06,Forward S	h=0.03,Forward S
0.01	0	0	0	0	0	0	0	0
0.02	0	0	0	0	0	0	0	0
0.03	0	0	0	0	0	0	0	0
0.04	0	0	0	0	0	0	0	0
0.05	0	0	0	0	0	0	0	0
0.06	1.89202e-07	1.83427e-07	7.36169e-08	4.422e-08	9.42783e-08	1.58784e-09	1.29514e-08	1.1344e-08
0.07	6.04306e-06	5.74033e-07	8.70803e-07	5.21106e-07	7.79429e-07	5.10251e-08	3.71372e-07	3.04159e-07
0.08	1.88196e-05	1.33441e-06	2.71409e-08	1.5125e-07	9.08036e-07	4.90277e-07	1.00842e-06	9.48815e-07
0.09	2.92719e-05	6.04299e-06	8.8734e-07	2.8754e-08	1.64061e-06	3.3739e-07	9.93775e-07	1.03306e-06
0.1	5.19361e-05	8.59086e-06	1.07065e-06	9.87537e-09	2.38801e-06	2.42922e-07	1.33301e-06	1.46684e-06
0.11	7.09918e-05	2.06513e-05	3.62645e-06	2.63448e-07	2.52369e-06	2.18009e-07	1.36165e-06	1.73943e-06
0.12	9.58801e-05	2.56599e-05	5.7414e-06	4.88006e-07	3.25587e-06	2.80275e-08	1.12595e-06	1.50405e-06
0.13	0.000126523	3.45296e-05	6.83248e-06	4.86708e-07	2.78118e-06	2.0853e-08	1.27196e-06	1.7211e-06
0.14	0.000152729	4.77559e-05	1.07154e-05	9.31455e-07	2.76732e-06	6.88677e-09	1.13638e-06	1.58984e-06
0.15	0.000191114	5.37069e-05	1.17845e-05	8.36834e-07	2.69794e-06	1.36822e-08	1.18807e-06	1.56253e-06
0.16	0.000224519	6.83651e-05	1.40979e-05	9.8716e-07	2.08893e-06	1.02002e-07	1.49547e-06	1.79253e-06
0.17	0.000267883	7.89221e-05	1.68527e-05	1.11375e-06	1.90235e-06	1.80928e-07	1.61552e-06	1.76143e-06
0.18	0.000311564	8.82005e-05	1.76603e-05	9.44519e-07	1.5178e-06	4.08131e-07	1.98911e-06	1.94642e-06
0.19	0.000350961	0.000102609	2.01469e-05	1.04386e-06	1.18479e-06	7.18723e-07	2.29002e-06	2.09893e-06
0.2	0.000399878	0.000111429	2.11226e-05	8.85067e-07	1.17664e-06	9.10384e-07	2.4741e-06	2.0951e-06
0.21	0.00043807	0.000124669	2.21655e-05	7.47914e-07	1.00454e-06	1.1586e-06	2.70047e-06	2.16726e-06
0.22	0.000477534	0.000135444	2.33559e-05	6.37698e-07	9.47335e-07	1.22528e-06	2.59406e-06	2.08064e-06
0.23	0.000516926	0.000142245	2.30122e-05	4.15828e-07	1.15494e-06	1.10977e-06	2.35439e-06	1.90991e-06
0.24	0.000546136	0.000150518	2.26163e-05	2.77888e-07	1.32985e-06	9.49921e-07	2.01977e-06	1.71304e-06
0.25	0.000576139	0.000154053	2.1052e-05	1.16846e-07	1.80181e-06	6.41826e-07	1.51693e-06	1.42197e-06
0.26	0.000597487	0.000156197	1.96312e-05	1.7104e-08	2.70956e-06	2.95061e-07	9.46756e-07	1.12599e-06
0.27	0.000612942	0.000155525	1.78976e-05	9.80405e-09	3.90568e-06	7.06902e-08	5.71391e-07	8.03714e-07
0.28	0.000626076	0.000152565	1.53267e-05	1.39667e-07	6.10297e-06	1.15295e-08	1.96625e-07	4.79824e-07
0.29	0.000628367	0.000148202	1.2807e-05	4.12157e-07	9.65427e-06	2.94491e-07	2.53729e-09	2.40215e-07
0.3	0.000627094	0.000140936	9.95697e-06	9.40176e-07	1.46467e-05	1.07762e-06	8.82254e-08	6.06085e-08
0.31	0.000621658	0.000132318	7.05937e-06	1.71902e-06	2.17353e-05	2.42432e-06	5.84678e-07	8.21013e-10
0.32	0.000606369	0.00012198	4.5536e-06	2.78246e-06	3.15132e-05	4.96524e-06	1.58417e-06	8.54697e-08
0.33	0.000587772	0.000109332	2.26806e-06	4.32038e-06	4.48464e-05	8.84079e-06	3.09664e-06	3.6447e-07
0.34	0.0005613	9.65014e-05	7.00331e-07	6.21438e-06	6.16695e-05	1.39099e-05	5.67306e-06	8.71878e-07
0.35	0.000526839	8.26355e-05	1.55427e-08	8.58176e-06	8.30634e-05	2.19282e-05	9.26495e-06	1.60624e-06
0.36	0.000491574	6.73154e-05	4.55379e-07	1.15041e-05	0.000110167	3.14989e-05	1.40044e-05	2.71575e-06
0.37	0.000448136	5.3318e-05	2.2198e-06	1.498e-05	0.000143705	4.45839e-05	2.0177e-05	4.1178e-06
0.38	0.000401565	4.00923e-05	5.4338e-06	1.90663e-05	0.000184809	6.05182e-05	2.78357e-05	5.96217e-06
0.39	0.000356305	2.7843e-05	1.05697e-05	2.36356e-05	0.000233098	7.98809e-05	3.75271e-05	8.25772e-06
0.4	0.000309568	1.73534e-05	1.72289e-05	2.89186e-05	0.000291467	0.000104244	4.95819e-05	1.1012e-05
0.41	0.00026568	8.87418e-06	2.57296e-05	3.47189e-05	0.00035869	0.000132106	6.31293e-05	1.44971e-05
0.42	0.000223082	3.20642e-06	3.65757e-05	4.09104e-05	0.000437318	0.000167282	7.9414e-05	1.83506e-05
0.43	0.000181779	3.15934e-07	4.8654e-05	4.76273e-05	0.000524304	0.000205826	9.84552e-05	2.29446e-05
0.44	0.000145964	4.82974e-07	6.25816e-05	5.49259e-05	0.000621648	0.000251545	0.000119347	2.82236e-05
0.45	0.000112926	3.68262e-06	7.76779e-05	6.22609e-05	0.000729926	0.000304795	0.000143384	3.39131e-05
0.46	8.09231e-05	9.90789e-06	9.45214e-05	6.9942e-05	0.000846006	0.000360947	0.000169571	4.05946e-05
0.47	5.6248e-05	1.91875e-05	0.000111944	7.77729e-05	0.000979995	0.000426146	0.000197899	4.7705e-05
0.48	3.59395e-05	3.14919e-05	0.000129589	8.52384e-05	0.00112114	0.000498584	0.000229548	5.54126e-05
0.49	1.98045e-05	4.63358e-05	0.000148751	9.34136e-05	0.00127046	0.000575649	0.000262595	6.40088e-05
0.5	8.86277e-06	6.25001e-05	0.000166787	0.000100923	0.00143643	0.000656843	0.000297792	7.29024e-05
0.51	2.19722e-06	8.09233e-05	0.000185264	0.000108091	0.00160919	0.000744943	0.000335344	8.24335e-05
0.52	3.49423e-09	0.000101608	0.000203688	0.000115506	0.0017963	0.000841564	0.000374649	9.26612e-05
0.53	1.83292e-06	0.000122173	0.000219467	0.00012178	0.0019992	0.000941933	0.000415713	0.000103026
0.54	6.97954e-06	0.000144576	0.000235041	0.000128034	0.002205	0.0010462	0.000457193	0.000113985
0.55	1.50432e-05	0.000166367	0.000248493	0.000133752	0.00242659	0.00115768	0.000500932	0.000125328
0.56	2.50926e-05	0.000185261	0.000259474	0.000138344	0.00266379	0.00127416	0.000544336	0.000136318
0.57	3.53518e-05	0.000203992	0.000268738	0.00014276	0.00290093	0.0013954	0.000587898	0.000147866
0.58	4.66468e-05	0.000219528	0.000274273	0.000145721	0.00315929	0.00152066	0.000632347	0.000159445
0.59	5.71172e-05	0.000239463	0.000277665	0.000148482	0.00342456	0.00165288	0.000676112	0.000170783
0.6	6.71146e-05	0.000262871	0.000278508	0.000150231	0.00368791	0.00178407	0.000719782	0.000182267
0.61	7.60402e-05	0.000257766	0.000276105	0.000150268	0.0039738	0.00192144	0.000761738	0.000193192
0.62	8.24857e-05	0.000238937	0.00027175	0.000150596	0.00425413	0.00205626	0.000802746	0.000204106
0.63	8.72484e-05	0.000263828	0.000263587	0.000149159	0.00455386	0.00218902	0.000843481	0.000214528
0.64	8.7868e-05	0.000277546	0.000252747	0.000146675	0.00485935	0.00232524	0.00088137	0.000224188
0.65	8.4999e-05	0.000257868	0.000240861	0.000143784	0.00515069	0.00245178	0.000917041	0.000233655
0.66	7.86896e-05	0.000266472	0.000225039	0.000139352	0.00545176	0.00256967	0.000950646	0.000242414
0.67	6.90533e-05	0.000255001	0.000208631	0.000134463	0.00571933	0.00269042	0.00097925	0.000249632
0.68	5.70044e-05	0.000236435	0.000189911	0.00012837	0.00596985	0.00280207	0.0010066	0.000256321
0.69	4.28428e-05	0.000221316	0.00016953	0.000121507	0.00620087	0.00288897	0.0010314	0.000262762
0.7	2.66866e-05	0.000187509	0.000149758	0.000114635	0.00640753	0.00297567	0.00104985	0.000267298
0.71	1.37126e-05	0.000156393	0.000127891	0.000106466	0.00656915	0.00304216	0.0010663	0.000270987
0.72	3.65876e-06	0.000118612	0.000106384	9.82821e-05	0.00669355	0.00308219	0.00107926	0.000273985
0.73	7.36446e-08	8.19167e-05	8.5862e-05	8.98004e-05	0.00680237	0.00311544	0.00108734	0.000275425
0.74	6.40199e-06	5.31718e-05	6.59369e-05	8.05879e-05	0.00683201	0.00313561	0.00109307	0.000275844
0.75	2.84154e-05	2.72591e-05	4.77717e-05	7.18861e-05	0.00684775	0.0031381	0.0010923	0.000275104
0.76	6.98224e-05	8.98935e-06	3.18051e-05	6.2907e-05	0.00683778	0.0031259	0.00108618	0.00027336
0.77	0.000132269	4.57045e-07	1.84051e-05	5.42593e-05	0.00678478	0.00309502	0.00107861	0.000270745
0.78	0.000225042	2.861e-06	8.23218e-06	4.60165e-05	0.00670889	0.00304488	0.00106547	0.000267032
0.79	0.000342518	1.81043e-05	1.93662e-06	3.80432e-05	0.00657274	0.00299221	0.00105005	0.000262076
0.8	0.000495834	4.7946e-05	2.10999e-08	3.06283e-05	0.00642073	0.00291674	0.00103162	0.000256434
0.81	0.000688971	9.23401e-05	2.9341e-06	2.3781e-05	0.00626803	0.00282399	0.00100925	0.00025
0.82	0.000919081	0.000156622	1.10506e-05	1.78085e-05	0.00608265	0.00273293	0.000983932	0.000242881
0.83	0.00119583	0.000238413	2.48508e-05	1.25496e-05	0.00590848	0.00263798	0.000955724	0.000235272
0.84	0.0015062	0.000339803	4.3947e-05	8.1204e-06	0.0057616	0.00252677	0.000926464	0.000227037
0.85	0.0018742	0.00046467	6.87387e-05	4.65823e-06	0.00559217	0.00243136	0.000895336	0.000218422
0.86	0.00228637	0.000607481	9.94003e-05	2.16055e-06	0.00544998	0.0023316	0.000860356	0.000209499
0.87	0.00272944	0.000772312	0.000135155	6.05324e-07	0.00530929	0.00222353	0.000830797	0.00020015
0.88	0.00321873	0.000950544	0.000175968	8.21607e-09	0.00517509	0.00214057	0.000799442	0.000190706
0.89	0.00374489	0.00114869	0.000222422	3.33206e-07	0.00505967	0.00205113	0.00076777	0.000181255
0.9	0.00431582	0.00136957	0.000273022	1.56813e-06	0.00494602	0.00197191	0.00074142	0.000171759
0.91	0.00492364	0.001602	0.000328127	3.67576e-06	0.00486218	0.00191315	0.000710546	0.000162526
0.92	0.00555215	0.0018568	0.000385994	6.55126e-06	0.00477418	0.00185836	0.000683625	0.000153145
0.93	0.00619775	0.00211618	0.000446821	1.01284e-05	0.00470355	0.00181643	0.000658791	0.00014435
0.94	0.00685413	0.00238463	0.000511677	1.45031e-05	0.00465659	0.00179111	0.000633648	0.0001358
0.95	0.00754133	0.00266893	0.000577194	1.93818e-05	0.00460715	0.0017545	0.000612088	0.000127205
0.96	0.00824455	0.00295023	0.000646461	2.47943e-05	0.00458105	0.00173094	0.000588674	0.000119077
0.97	0.00890043	0.00323525	0.000715619	3.07959e-05	0.00456605	0.00171142	0.000567475	0.000111263
0.98	0.0095953	0.00352192	0.000783612	3.6983e-05	0.00456734	0.00168705	0.000547836	0.000103683
0.99	0.0102922	0.00380334	0.00085666	4.36869e-05	0.00458768	0.0016789	0.000527297	9.6432e-05
1	0.0109606	0.0040998	0.000926599	5.06502e-05	0.00460667	0.00166839	0.000512708	8.99144e-05
1.01	0.0116522	0.00438671	0.000995057	5.78707e-05	0.00464153	0.00166005	0.000496357	8.35187e-05
1.02	0.0122863	0.00466093	0.0010632	6.52632e-05	0.00466818	0.00165649	0.000481353	7.72417e-05
1.03	0.0129472	0.00494774	0.00112706	7.25042e-05	0.00469006	0.00164988	0.000470057	7.18393e-05
1.04	0.0135522	0.0052147	0.00119359	7.97638e-05	0.00471887	0.00164409	0.000455895	6.64481e-05
1.05	0.0141661	0.00548001	0.00125613	8.71694e-05	0.0047329	0.00163921	0.000443643	6.1377e-05
1.06	0.0147707	0.00575458	0.00131709	9.44429e-05	0.00474584	0.00163053	0.000433324	5.68925e-05
1.07	0.0153098	0.00599846	0.00138031	0.000101494	0.00476126	0.00162072	0.000421448	5.24987e-05
1.08	0.0159028	0.00624163	0.00143993	0.000108509	0.00476236	0.00161243	0.000411849	4.84121e-05
1.09	0.0164138	0.00648855	0.00149981	0.000115223	0.00476444	0.00160483	0.000403195	4.47477e-05
1.1	0.016926	0.00671211	0.00155976	0.000121386	0.00477231	0.00159996	0.000393186	4.13497e-05
1.11	0.0174429	0.00694132	0.00161531	0.000127827	0.00478109	0.00159512	0.000385247	3.81465e-05
1.12	0.0178995	0.00715934	0.0016676	0.000133517	0.00479935	0.00159059	0.000377208	3.53159e-05
1.13	0.0183423	0.00735469	0.00172047	0.000138558	0.00480878	0.00158582	0.000370154	3.27673e-05
1.14	0.0187801	0.007544	0.00177121	0.000143532	0.00482661	0.00158527	0.000364352	3.03625e-05
1.15	0.0192269	0.00773718	0.00181891	0.000147988	0.00485169	0.00158431	0.00035848	2.82525e-05
1.16	0.0196503	0.00792408	0.00186258	0.000151745	0.00489304	0.00158437	0.000353571	2.63917e-05
1.17	0.020039	0.00809452	0.0019042	0.000154829	0.00495375	0.00158595	0.000349105	2.47063e-05
1.18	0.0204491	0.00826943	0.00194326	0.000157898	0.00500397	0.00158795	0.000345368	2.33345e-05
1.19	0.0208411	0.00843312	0.00197665	0.00015977	0.00507762	0.00159465	0.000342128	2.22071e-05
1.2	0.0212293	0.00859336	0.00201158	0.000160902	0.00515441	0.00160345	0.000339726	2.12671e-05
1.21	0.0216588	0.00874638	0.00203958	0.000162251	0.00524414	0.00162165	0.000339011	2.05294e-05
1.22	0.022017	0.0088901	0.00206791	0.000162378	0.00535206	0.00163825	0.000337913	2.0003e-05
1.23	0.0223905	0.00903084	0.00209761	0.000162429	0.00546514	0.00165662	0.000337924	1.96016e-05
1.24	0.0227718	0.00916638	0.00211664	0.000162638	0.00560115	0.00168236	0.00033942	1.93681e-05
1.25	0.02314	0.00930094	0.00213991	0.000161107	0.00575579	0.00171161	0.000341364	1.93456e-05
1.26	0.0235437	0.00944545	0.00216063	0.000159679	0.00593876	0.00175081	0.000344245	1.93748e-05
1.27	0.0238843	0.00958188	0.00217356	0.000157889	0.00612242	0.0017964	0.000348044	1.95558e-05
1.28	0.0242316	0.0097236	0.00219195	0.000155376	0.006331	0.0018472	0.000353932	1.99263e-05
1.29	0.0246133	0.00986478	0.00220697	0.000152808	0.00655823	0.00190953	0.00036049	2.03784e-05
1.3	0.0249636	0.00999831	0.00221407	0.000148938	0.00678002	0.00196596	0.000369629	2.09875e-05
1.31	0.0253069	0.0101314	0.00222489	0.000145324	0.00702324	0.00203307	0.000379939	2.18194e-05
1.32	0.0256758	0.0102759	0.00223163	0.000141346	0.00724356	0.00210552	0.00039191	2.26918e-05
1.33	0.0260193	0.0104196	0.00223303	0.000135952	0.00747356	0.00217934	0.000406158	2.38767e-05
1.34	0.0263803	0.0105608	0.00223398	0.000131151	0.00770031	0.002268	0.000421067	2.52433e-05
1.35	0.0267377	0.0106933	0.0022322	0.000125887	0.00789792	0.00235453	0.000439073	2.67756e-05
1.36	0.0270881	0.0108363	0.00223007	0.000119916	0.00809641	0.00245158	0.000459411	2.87024e-05
1.37	0.0274536	0.0109918	0.00222191	0.000114246	0.00826362	0.00255111	0.00048503	3.07824e-05
1.38	0.0277711	0.0111224	0.00221083	0.000107735	0.008403	0.00265789	0.000503145	3.32181e-05
1.39	0.0281166	0.011284	0.00220024	0.000101117	0.0085203	0.00276348	0.000526184	3.58817e-05
1.4	0.0284726	0.0114373	0.00218436	9.39487e-05	0.00859937	0.00286455	0.000557594	3.88823e-05
1.41	0.0287783	0.0115848	0.0021663	8.71295e-05	0.00864707	0.00297528	0.000581276	4.21412e-05
1.42	0.029134	0.0117398	0.00214531	8.08044e-05	0.00866992	0.00308065	0.000613811	4.57605e-05
1.43	0.0294682	0.011883	0.00212209	7.40651e-05	0.00865453	0.00319483	0.000646028	4.97227e-05
1.44	0.0298074	0.0120454	0.00210122	6.79334e-05	0.00861772	0.0033145	0.000677203	5.39242e-05
1.45	0.0301601	0.0121829	0.00207336	6.17883e-05	0.00855011	0.00342672	0.000715632	5.86824e-05
1.46	0.0304712	0.0123092	0.00204557	5.57132e-05	0.00845738	0.00354235	0.000751837	6.36779e-05
1.47	0.0308106	0.0124697	0.00201853	4.99364e-05	0.0083402	0.00365567	0.000791703	6.91425e-05
1.48	0.0310847	0.012606	0.00198397	4.40692e-05	0.00819713	0.00376014	0.000834448	7.50501e-05
1.49	0.0313703	0.0127556	0.00194861	3.87781e-05	0.00804752	0.00385897	0.000875858	8.1409e-05
1.5	0.0316743	0.0128977	0.00191506	3.35862e-05	0.00787395	0.00395555	0.00092133	8.8319e-05
1.51	0.031966	0.0130064	0.00187393	2.85909e-05	0.0076913	0.00404508	0.000965351	9.55588e-05
1.52	0.0321996	0.0131489	0.00183444	2.43143e-05	0.00750612	0.00411944	0.00101227	0.000103175
1.53	0.0324866	0.0132605	0.00179387	2.01134e-05	0.00732393	0.0041946	0.00106179	0.000111397
1.54	0.0327169	0.0133695	0.00174805	1.63055e-05	0.00712255	0.00425303	0.00110845	0.000119919
1.55	0.0329273	0.0134881	0.00170773	1.2987e-05	0.00693563	0.00430997	0.00115686	0.000128416
1.56	0.0331735	0.0135731	0.00166139	9.9534e-06	0.00676267	0.00435589	0.00120384	0.000137904
1.57	0.03334	0.0136866	0.0016136	7.37221e-06	0.00657642	0.00438091	0.00125177	0.000147642
1.58	0.0335063	0.0137729	0.00156442	5.25211e-06	0.0064168	0.0044125	0.00130125	0.000157506
1.59	0.0336932	0.0138397	0.00151291	3.46274e-06	0.00625053	0.00441479	0.00134837	0.000167863
1.6	0.0338122	0.013932	0.00146535	2.10564e-06	0.00609358	0.00441471	0.0013996	0.000178322
1.61	0.0339206	0.0139835	0.00141122	1.11165e-06	0.00596315	0.0044117	0.00144634	0.000189269
1.62	0.0340289	0.0140489	0.00135862	4.2888e-07	0.00583695	0.00438134	0.00149369	0.00020022
1.63	0.0340974	0.014105	0.00130802	7.77024e-08	0.00572252	0.00435161	0.00153636	0.000211257
1.64	0.0341966	0.0141629	0.00125168	6.44103e-09	0.00562161	0.00431382	0.00157042	0.000222322
1.65	0.0342334	0.0142328	0.00119932	1.84214e-07	0.00552821	0.00426021	0.00160839	0.000232991
1.66	0.0342952	0.0142443	0.00114472	5.73672e-07	0.00546063	0.00420651	0.00163856	0.000243982
1.67	0.0343212	0.0142676	0.00108827	1.13714e-06	0.00539359	0.00414674	0.00166345	0.000254627
1.68	0.0343076	0.014299	0.00103837	1.82135e-06	0.00535169	0.00407731	0.00168723	0.000264701
1.69	0.0343232	0.0142994	0.000986126	2.58946e-06	0.00531465	0.00400752	0.00170152	0.000274864
1.7	0.0343117	0.0143091	0.000936096	3.39576e-06	0.00529091	0.00393012	0.0017153	0.0002839
1.71	0.0342872	0.014312	0.000889987	4.19317e-06	0.00528519	0.00385037	0.00172012	0.000292625
1.72	0.0342438	0.0142908	0.00084389	4.97799e-06	0.00527728	0.00377723	0.0017181	0.000301294
1.73	0.0341841	0.01428	0.000799991	5.59448e-06	0.00530143	0.00369784	0.00171403	0.000307827
1.74	0.0341289	0.0142629	0.000757809	6.18999e-06	0.0053178	0.00361828	0.00169902	0.000314952
1.75	0.034129	0.0142256	0.000718979	6.66063e-06	0.00535191	0.00354357	0.00168285	0.000320812
1.76	0.0340542	0.0141943	0.00068109	6.91321e-06	0.00539922	0.00345681	0.00165943	0.000325161
1.77	0.0339793	0.0141652	0.000646341	7.10057e-06	0.0054525	0.0033883	0.00163533	0.000329584
1.78	0.0340177	0.0141101	0.000614331	7.03766e-06	0.00552468	0.00331107	0.0016012	0.000331784
1.79	0.0339991	0.0140572	0.000584269	6.86373e-06	0.00559819	0.00322698	0.00156369	0.000333981
1.8	0.0339595	0.0140072	0.000557331	6.4859e-06	0.00569815	0.00316828	0.00152698	0.000335388
1.81	0.0339436	0.0139475	0.000532564	5.95521e-06	0.00579816	0.00309281	0.00148117	0.000334312
1.82	0.0339879	0.0138787	0.000510602	5.31159e-06	0.00590162	0.00303822	0.00144073	0.000333343
1.83	0.0339946	0.013801	0.00049104	4.5003e-06	0.00603102	0.00298939	0.00139075	0.000331379
1.84	0.0340895	0.0137599	0.000474203	3.70162e-06	0.0061491	0.00292157	0.00133939	0.000327086
1.85	0.0341514	0.013675	0.00046024	2.81283e-06	0.00627797	0.00288597	0.00129155	0.000323227
1.86	0.0342198	0.0135789	0.000447462	1.94972e-06	0.00641877	0.00284151	0.00123764	0.00031748
1.87	0.0343876	0.0135296	0.000437188	1.20485e-06	0.00656605	0.00280507	0.00119025	0.00031039
1.88	0.0344554	0.0134201	0.000430624	5.68209e-07	0.00671216	0.00278558	0.00113873	0.000303762
1.89	0.0346888	0.0133481	0.000424984	1.55858e-07	0.00686524	0.00275597	0.00108966	0.000295533
1.9	0.0348348	0.0132637	0.000421925	3.07736e-11	0.0070198	0.00274579	0.00104344	0.00028701
1.91	0.0350052	0.0131702	0.00042194	1.84786e-07	0.00716157	0.00273837	0.00099821	0.000278738
1.92	0.035288	0.0130923	0.000423621	7.59446e-07	0.00731082	0.0027287	0.00095733	0.000268509
1.93	0.035439	0.0129736	0.000428317	1.83287e-06	0.00746097	0.00273672	0.000914377	0.000258121
1.94	0.0356988	0.0128871	0.000434994	3.40731e-06	0.00760715	0.00274406	0.00087428	0.000248618
1.95	0.0359299	0.0127873	0.000444909	5.58365e-06	0.0077473	0.00275961	0.000837088	0.000237407
1.96	0.0361435	0.0126741	0.000457997	8.40858e-06	0.00788119	0.00278461	0.000806041	0.000226559
1.97	0.0364169	0.0125747	0.000473903	1.19308e-05	0.0080098	0.00280744	0.000777767	0.000216258
1.98	0.0366884	0.0124598	0.000492912	1.61467e-05	0.00813037	0.00284796	0.000751694	0.000204675
1.99	0.0369718	0.0123643	0.000515173	2.11084e-05	0.0082297	0.00288439	0.000729288	0.000194685
2	0.037248	0.0122471	0.000540578	2.69106e-05	0.00832673	0.00292445	0.000708941	0.000184431
2.01	0.0375559	0.0121221	0.000570025	3.33531e-05	0.00842004	0.00297109	0.00069232	0.000173641
2.02	0.0378918	0.0120257	0.000602296	4.0711e-05	0.00848976	0.0030211	0.000674781	0.000164648
2.03	0.0381796	0.0118932	0.000637233	4.88889e-05	0.00854999	0.00307701	0.000660726	0.000154627
2.04	0.0385364	0.0117882	0.000678819	5.76866e-05	0.00859627	0.00313391	0.000651682	0.000145815
2.05	0.0389044	0.0116737	0.000721144	6.72918e-05	0.00863274	0.00319522	0.000638926	0.000137602
2.06	0.0392574	0.0115385	0.00076887	7.73464e-05	0.00865534	0.00325202	0.000632335	0.000128905
2.07	0.0396401	0.0114507	0.000821985	8.80988e-05	0.00865439	0.00331476	0.00062714	0.000121628
2.08	0.0400295	0.011336	0.000875968	9.9489e-05	0.00865719	0.00336828	0.000621676	0.000113777
2.09	0.0404194	0.0112188	0.000937359	0.000111182	0.0086429	0.00342617	0.000619936	0.000106718
2.1	0.0408175	0.0111324	0.00100232	0.000123734	0.00860943	0.00348229	0.000617193	0.000100691
2.11	0.0411862	0.0110332	0.0010701	0.000136171	0.00856238	0.00353082	0.000616997	9.42554e-05
2.12	0.0415603	0.0109394	0.00114287	0.000148991	0.00846824	0.00358674	0.000616675	8.88916e-05
2.13	0.0419456	0.0108502	0.00122179	0.000162343	0.00835516	0.00363695	0.000616206	8.38147e-05
2.14	0.0423375	0.0107682	0.00130324	0.000175995	0.00821139	0.00368837	0.000618059	7.87759e-05
2.15	0.0427712	0.0106925	0.00138928	0.000190015	0.00805314	0.00373756	0.000619767	7.43891e-05
2.16	0.0432808	0.0106206	0.00147906	0.000203383	0.00791414	0.00378369	0.000621127	7.03108e-05
2.17	0.0443887	0.0105525	0.00157131	0.000217473	0.00777764	0.00383062	0.000625202	6.66406e-05
2.18	0.0450692	0.0105008	0.00167059	0.000231111	0.00764037	0.00388116	0.000627652	6.30969e-05
2.19	0.0456217	0.0104483	0.00176944	0.000244744	0.00753277	0.00392744	0.000629004	6.00383e-05
2.2	0.0463709	0.010388	0.00186973	0.000259271	0.00741425	0.00397065	0.000634464	5.72571e-05
2.21	0.0464623	0.0103421	0.00197802	0.000272536	0.00729401	0.00401889	0.000637839	5.44017e-05
2.22	0.0467703	0.0103034	0.00208867	0.000286317	0.00718408	0.00405707	0.000641149	5.21391e-05
2.23	0.0467576	0.0102677	0.00219956	0.000300259	0.00707513	0.00410197	0.000646737	4.99249e-05
2.24	0.0467994	0.0102316	0.00231325	0.000312801	0.00697054	0.00414143	0.000650456	4.79978e-05
2.25	0.0469169	0.0102119	0.00242894	0.000325585	0.00687305	0.00417501	0.000655199	4.64332e-05
2.26	0.0468486	0.0102005	0.00254769	0.000337974	0.00678037	0.00420703	0.000660823	4.48222e-05
2.27	0.0469823	0.0101875	0.00267231	0.000349996	0.00669345	0.00423574	0.000666124	4.37691e-05
2.28	0.0468699	0.0101789	0.00279753	0.000361525	0.00661293	0.00426272	0.0006744	4.26826e-05
2.29	0.0468751	0.0101764	0.00292125	0.000372014	0.00654274	0.00428131	0.000680424	4.19197e-05
2.3	0.0468544	0.0101898	0.00304586	0.000382291	0.00647125	0.00429843	0.000689153	4.14457e-05
2.31	0.0467878	0.0101908	0.00317408	0.000392323	0.00640649	0.00430528	0.000699649	4.10731e-05
2.32	0.0467465	0.010212	0.00330705	0.000401099	0.00635766	0.00430503	0.000709269	4.12072e-05
2.33	0.0466633	0.0102345	0.00343611	0.000409253	0.00628534	0.00430148	0.000722596	4.13012e-05
2.34	0.0466771	0.0102384	0.00356429	0.000417251	0.00623778	0.00428748	0.000736019	4.16028e-05
2.35	0.0465951	0.0102617	0.00370184	0.000423257	0.00619673	0.00426663	0.000751126	4.22712e-05
2.36	0.0465738	0.0102828	0.00383017	0.000428615	0.00613398	0.00423778	0.000767202	4.30346e-05
2.37	0.0465173	0.0103054	0.00396073	0.000433467	0.00609431	0.00420288	0.000785255	4.40759e-05
2.38	0.0464594	0.0103488	0.00409883	0.000437162	0.00603452	0.00415867	0.000803807	4.54156e-05
2.39	0.0464586	0.010365	0.00422409	0.000440128	0.00599523	0.00410569	0.000823358	4.69256e-05
2.4	0.046366	0.0103854	0.00436297	0.000441937	0.00593871	0.00404774	0.000844947	4.86391e-05
2.41	0.0464036	0.0104276	0.00449551	0.000442804	0.00587318	0.00397104	0.000865762	5.06041e-05
2.42	0.0463399	0.0104299	0.00462875	0.0004438	0.0058207	0.00390129	0.000890736	5.25857e-05
2.43	0.0463658	0.0104674	0.00476591	0.000443401	0.00574762	0.00381635	0.000914	5.49959e-05
2.44	0.0464016	0.0105017	0.00489019	0.00044223	0.00568015	0.00372768	0.000939466	5.78538e-05
2.45	0.046318	0.0105011	0.00502832	0.000440308	0.0056009	0.00364085	0.000967058	6.0711e-05
2.46	0.0463955	0.0105422	0.00516541	0.000437447	0.00552669	0.00353989	0.000990304	6.40496e-05
2.47	0.0462399	0.0105514	0.00529617	0.000434043	0.00545251	0.00344473	0.00101832	6.75633e-05
2.48	0.0461879	0.0105761	0.00543065	0.000428877	0.00537087	0.00333712	0.00104447	7.13422e-05
2.49	0.0460654	0.0106035	0.00556225	0.000424027	0.00529754	0.00323596	0.00106985	7.58485e-05
2.5	0.0458185	0.0106056	0.00569029	0.000416973	0.00521831	0.00313736	0.00109595	8.0312e-05
2.51	0.0456521	0.0106263	0.00582572	0.000409608	0.00513673	0.00303491	0.00112145	8.5299e-05
2.52	0.0453098	0.0106323	0.00595553	0.00040161	0.00506443	0.00293658	0.00114558	9.05536e-05
2.53	0.0450069	0.0106475	0.00608064	0.000392281	0.0049881	0.00284528	0.00116905	9.60839e-05
2.54	0.0446063	0.0106358	0.00621268	0.000383059	0.004919	0.00274937	0.001195	0.000102219
2.55	0.0441818	0.0106497	0.0063375	0.000372172	0.00485303	0.00265682	0.00121304	0.000108457
2.56	0.0437784	0.0106574	0.00645297	0.00036224	0.00479302	0.00257227	0.00123417	0.000115589
2.57	0.0432701	0.0106174	0.00658859	0.00035058	0.00473555	0.00248564	0.001255	0.000122535
2.58	0.0427986	0.0106189	0.00670905	0.000338531	0.00468896	0.00240842	0.0012682	0.0001299
2.59	0.042312	0.0105814	0.00683094	0.000327318	0.00465107	0.00233587	0.00128526	0.000138342
2.6	0.041812	0.0105567	0.00696372	0.000314182	0.00460636	0.00227048	0.00129787	0.000146082
2.61	0.0412653	0.0105325	0.00707269	0.000301437	0.00458702	0.00220621	0.00130699	0.000154906
2.62	0.0407903	0.0104854	0.00720264	0.000288641	0.00456809	0.00215596	0.00131773	0.000164162
2.63	0.0403764	0.0104609	0.00731365	0.0002754	0.00455081	0.00210464	0.00132231	0.000173524
2.64	0.0398751	0.010404	0.00743226	0.00026194	0.00455356	0.00205871	0.00132711	0.000184358
2.65	0.0395008	0.0103545	0.00756273	0.00024846	0.00456212	0.00202308	0.00132879	0.000193569
2.66	0.0391025	0.0103135	0.00766144	0.000235096	0.00458152	0.0019869	0.00132576	0.000204873
2.67	0.038718	0.0102548	0.00777699	0.000221617	0.00461075	0.0019591	0.0013243	0.000216963
2.68	0.0383912	0.0102122	0.00788595	0.000208373	0.00464397	0.0019328	0.00131672	0.000228398
2.69	0.0379938	0.010157	0.00799711	0.000195462	0.0046972	0.00191913	0.00130737	0.000240268
2.7	0.0377225	0.0101101	0.0081052	0.000182783	0.00476386	0.00190186	0.00129568	0.000251341
2.71	0.0374108	0.0100797	0.00820306	0.00017048	0.00483527	0.00189276	0.00128179	0.000264266
2.72	0.0371231	0.010023	0.0083055	0.000158684	0.00492491	0.00189049	0.00126829	0.000276323
2.73	0.0368879	0.00998305	0.0084015	0.000146846	0.00502698	0.00188564	0.00124961	0.000288003
2.74	0.036663	0.00992368	0.00849955	0.000135825	0.00513042	0.0018964	0.00123105	0.000300782
2.75	0.0364781	0.00986515	0.00859312	0.000125431	0.00524104	0.00190484	0.00121121	0.000312555
2.76	0.036281	0.00981634	0.00867801	0.000115482	0.00537627	0.00192074	0.0011897	0.000324472
2.77	0.0361613	0.00975645	0.00876573	0.000106635	0.00550532	0.00194321	0.00117056	0.000336314
2.78	0.0361038	0.00970347	0.00883583	9.76234e-05	0.00564099	0.00196696	0.00114588	0.000347071
2.79	0.0360359	0.00963893	0.00890287	8.94799e-05	0.00579857	0.00200471	0.00112368	0.000357729
2.8	0.0359526	0.00958299	0.00897932	8.20679e-05	0.00595281	0.00204099	0.00110324	0.000367448
2.81	0.0358649	0.00952512	0.00904666	7.4851e-05	0.00611894	0.00208514	0.0010797	0.000375964
2.82	0.0357936	0.00946943	0.00910735	6.85202e-05	0.00629657	0.00213492	0.00105807	0.00038439
2.83	0.0358555	0.00938661	0.0091542	6.24484e-05	0.00647553	0.00218485	0.00103589	0.000391442
2.84	0.035886	0.00931181	0.00920884	5.70479e-05	0.00666122	0.00224347	0.00101212	0.000397022
2.85	0.0358991	0.00923749	0.00926178	5.21568e-05	0.00684967	0.00230586	0.000991812	0.000400449
2.86	0.0360565	0.00915213	0.00929532	4.7548e-05	0.00702122	0.00237663	0.000974056	0.000401839
2.87	0.0361524	0.00908812	0.00933936	4.36988e-05	0.00719737	0.00244977	0.00095316	0.000403534
2.88	0.036277	0.00901028	0.00937687	4.01361e-05	0.00736992	0.00253105	0.00093506	0.000404628
2.89	0.0364676	0.00892319	0.00940796	3.69902e-05	0.00752582	0.00261724	0.000920491	0.000404622
2.9	0.0366576	0.00885138	0.00943329	3.43855e-05	0.00766326	0.00270632	0.000905452	0.000404086
2.91	0.0367929	0.00878785	0.0094502	3.20993e-05	0.00779931	0.00279477	0.000894144	0.00040236
2.92	0.037125	0.00871737	0.00946466	3.01391e-05	0.00790835	0.00289235	0.000883833	0.000398582
2.93	0.0371869	0.00865531	0.00948274	2.85457e-05	0.00798014	0.00299272	0.000874867	0.000394563
2.94	0.0375088	0.00860199	0.00949298	2.72851e-05	0.00804068	0.00308721	0.000868445	0.000389208
2.95	0.037767	0.00856069	0.00950891	2.6287e-05	0.00807192	0.00319311	0.000861161	0.000381258
2.96	0.0379603	0.00852457	0.00951683	2.54863e-05	0.00806582	0.00329192	0.000858134	0.000373824
2.97	0.0383615	0.00849285	0.00950801	2.49999e-05	0.00801063	0.00338862	0.000855992	0.000364076
2.98	0.038411	0.0084709	0.0095173	2.49895e-05	0.00794347	0.00349282	0.000854451	0.000352774
2.99	0.0388473	0.00847402	0.00950974	2.51926e-05	0.00782018	0.0035872	0.000856625	0.000343146
3	0.0390464	0.00849145	0.00950556	2.57267e-05	0.0076811	0.00368399	0.000858702	0.000332418
3.01	0.0393865	0.00852008	0.00950073	2.67075e-05	0.00750999	0.00377641	0.000866225	0.000320512
3.02	0.0397976	0.00852891	0.00947454	2.79099e-05	0.00730228	0.00386246	0.000871921	0.000309459
3.03	0.0400339	0.00856093	0.00946295	2.95288e-05	0.0070993	0.00394479	0.000877823	0.000297744
3.04	0.0405069	0.00861749	0.00943941	3.1484e-05	0.00687817	0.00402171	0.000888919	0.000285335
3.05	0.0408447	0.00863861	0.00941072	3.37223e-05	0.00667099	0.00409344	0.000897843	0.000273676
3.06	0.0412545	0.00870692	0.00939663	3.66856e-05	0.00646705	0.0041446	0.000911646	0.000260752
3.07	0.04172	0.00877919	0.00935723	4.00368e-05	0.00628019	0.00420335	0.000925271	0.000248922
3.08	0.0421055	0.00884716	0.00932089	4.39756e-05	0.00611188	0.00424025	0.000941447	0.000236958
3.09	0.0426277	0.00896302	0.00927423	4.83684e-05	0.00596019	0.00426774	0.000962174	0.000224562
3.1	0.0430646	0.00906103	0.00922659	5.33627e-05	0.00583684	0.00429706	0.000980924	0.000212979
3.11	0.0435384	0.0091915	0.00918212	5.94279e-05	0.00573044	0.00429172	0.0010005	0.000202191
3.12	0.0440702	0.00932974	0.00911094	6.56511e-05	0.00565343	0.00429247	0.00102521	0.000192434
3.13	0.0445174	0.00946846	0.00905899	7.27875e-05	0.00558685	0.00427922	0.00104761	0.000182216
3.14	0.045025	0.00963326	0.00900054	8.07082e-05	0.00554558	0.00424696	0.00107414	0.0001726
3.15	0.0454757	0.00979513	0.00893252	8.90956e-05	0.00551411	0.00422104	0.00110289	0.000163761
3.16	0.0459554	0.00998239	0.00886801	9.83695e-05	0.00548878	0.00417214	0.0011306	0.000154926
3.17	0.0464232	0.0101763	0.00878264	0.000108279	0.00547141	0.00412389	0.00116136	0.000146929
3.18	0.0468759	0.010361	0.00870932	0.000119168	0.00545811	0.00407082	0.00119008	0.000139394
3.19	0.0473291	0.0105677	0.00863163	0.000130609	0.00546547	0.00399724	0.00122254	0.000132201
3.2	0.0477759	0.0107777	0.00853633	0.000142417	0.00546377	0.00393475	0.00125404	0.000125908
3.21	0.0481903	0.010982	0.00845398	0.000155416	0.00547138	0.00385459	0.00128531	0.00011962
3.22	0.0486075	0.0112129	0.00836479	0.000169041	0.00546484	0.00376992	0.00131709	0.000113925
3.23	0.048996	0.0114238	0.00826283	0.000182824	0.00546289	0.00369011	0.00134879	0.000109187
3.24	0.0493869	0.0116586	0.00817741	0.000197304	0.00545708	0.0035977	0.00138327	0.000103975
3.25	0.0497563	0.0118977	0.00807635	0.000212574	0.00544152	0.00351293	0.00141522	9.95853e-05
3.26	0.0500677	0.0121174	0.00796368	0.000228125	0.00542982	0.0034168	0.00144953	9.56766e-05
3.27	0.0503893	0.0123719	0.00787133	0.000244071	0.00539595	0.00332153	0.00148078	9.16611e-05
3.28	0.0506461	0.0126076	0.0077643	0.000260796	0.00538477	0.00323205	0.00151147	8.78393e-05
3.29	0.0509971	0.0128578	0.00764699	0.0002781	0.00534038	0.00313165	0.00154066	8.44376e-05
3.3	0.0512895	0.0131074	0.00754726	0.000295978	0.00530631	0.00303523	0.0015663	8.17154e-05
3.31	0.0514042	0.013346	0.00744368	0.000313921	0.00526665	0.00293915	0.00159631	7.92066e-05
3.32	0.0516773	0.0136098	0.00733754	0.000332402	0.00521943	0.00284095	0.00162474	7.71731e-05
3.33	0.0518775	0.0138613	0.00722799	0.000351928	0.00518549	0.00274722	0.00165079	7.54279e-05
3.34	0.051855	0.0141122	0.00711364	0.000370686	0.00512634	0.00265276	0.00167829	7.38909e-05
3.35	0.0519637	0.0143623	0.0070083	0.000389916	0.00509086	0.00255993	0.00170279	7.29204e-05
3.36	0.0519384	0.0146227	0.00689703	0.000410481	0.0050533	0.00246728	0.00172739	7.2137e-05
3.37	0.0519334	0.0148663	0.00678225	0.000430113	0.00502574	0.00237775	0.00175186	7.15249e-05
3.38	0.0519468	0.0151223	0.00667664	0.00045097	0.00503043	0.00229217	0.00177574	7.13716e-05
3.39	0.0518576	0.0153698	0.00656579	0.000471073	0.00505223	0.00220507	0.00179867	7.12991e-05
3.4	0.051889	0.0156087	0.00644944	0.00049037	0.00509498	0.00212198	0.00181919	7.17349e-05
3.41	0.0518704	0.0158603	0.00634591	0.00051217	0.00517573	0.00204321	0.00184123	7.24204e-05
3.42	0.0518881	0.0161067	0.00623381	0.000532104	0.00528934	0.00196413	0.00186067	7.32729e-05
3.43	0.0519778	0.0163526	0.00612028	0.000551848	0.00540516	0.00189022	0.00187741	7.46217e-05
3.44	0.0520594	0.0165883	0.00601625	0.00057353	0.00553734	0.0018201	0.00189438	7.60386e-05
3.45	0.0521217	0.0168199	0.00590815	0.000592238	0.00569464	0.00175512	0.00190814	7.78795e-05
3.46	0.0522202	0.0170484	0.00579441	0.000611746	0.00586014	0.00169321	0.00192178	7.99909e-05
3.47	0.0523143	0.017286	0.00569612	0.000631638	0.00602978	0.0016322	0.00193231	8.24046e-05
3.48	0.052379	0.0175167	0.00559214	0.000649632	0.0062091	0.00157938	0.00193839	8.52653e-05
3.49	0.0525327	0.0177435	0.00547776	0.000668154	0.00642554	0.00152787	0.00194444	8.84347e-05
3.5	0.0525737	0.0179648	0.00538131	0.000686538	0.00665117	0.00147539	0.00194365	9.20905e-05
3.51	0.0527106	0.0181889	0.00527223	0.000704266	0.00688478	0.00143044	0.00194266	9.60264e-05
3.52	0.0528359	0.0184029	0.00516946	0.000720875	0.00712946	0.00138534	0.00194	0.000100467
3.53	0.0528609	0.0186286	0.00507381	0.00073711	0.00738059	0.00134462	0.00193126	0.000105251
3.54	0.0529875	0.0188518	0.00496064	0.00075322	0.0076365	0.00131123	0.00192004	0.000110273
3.55	0.0529439	0.0190694	0.00485804	0.000768074	0.00788803	0.00127681	0.00190393	0.000116178
3.56	0.0529577	0.0192617	0.0047593	0.000782043	0.0081278	0.00124964	0.00188572	0.000122177
3.57	0.052903	0.0194438	0.00465806	0.0007952	0.00835497	0.00122415	0.00186454	0.000128826
3.58	0.0527813	0.0196188	0.00456273	0.000808639	0.00857147	0.00120278	0.0018413	0.000136462
3.59	0.0526486	0.0198001	0.00446208	0.00081971	0.00876495	0.00118481	0.00181055	0.000143657
3.6	0.052355	0.0199821	0.00436483	0.000829994	0.0089201	0.00116843	0.00177834	0.000151715
3.61	0.0521946	0.0201156	0.00427163	0.000840364	0.00905667	0.00115778	0.00174918	0.000160209
3.62	0.0518838	0.0203065	0.00417558	0.00084872	0.00915371	0.001151	0.00170829	0.000168782
3.63	0.0515741	0.020437	0.0040808	0.000856667	0.00921873	0.00114949	0.00167305	0.000178205
3.64	0.0513157	0.0205626	0.00399379	0.000862606	0.00925208	0.00114852	0.00163369	0.00018753
3.65	0.0509499	0.0207186	0.0039133	0.000867429	0.00924636	0.00115184	0.00158897	0.000197626
3.66	0.0506646	0.020799	0.00382356	0.000870627	0.00922541	0.00115805	0.00155108	0.000208416
3.67	0.0503711	0.0209226	0.00374396	0.000871978	0.00914621	0.00117037	0.00150541	0.000218645
3.68	0.0500886	0.0209922	0.00366453	0.000874017	0.00905384	0.00118575	0.0014655	0.000229666
3.69	0.0498758	0.0210657	0.00357885	0.000874142	0.00892653	0.00120174	0.00142322	0.000237567
3.7	0.0496276	0.0211526	0.00350634	0.000871789	0.00875973	0.00122647	0.0013811	0.000247554
3.71	0.0494485	0.0211884	0.00343126	0.000869728	0.00859393	0.00124925	0.00134139	0.000260179
3.72	0.0492798	0.0212597	0.00335795	0.000865561	0.0083821	0.00128043	0.0012985	0.000269097
3.73	0.0491282	0.0212652	0.00329076	0.000857842	0.00816789	0.00131274	0.00125979	0.000281423
3.74	0.0490481	0.021296	0.0032192	0.000850784	0.00793932	0.00134958	0.00121975	0.000293328
3.75	0.0489169	0.0213227	0.00315457	0.000842299	0.00768665	0.00139058	0.00118104	0.000303728
3.76	0.0487945	0.0213112	0.00309914	0.000832484	0.00744777	0.00143097	0.00114438	0.000316193
3.77	0.0487004	0.0213303	0.00303169	0.000821883	0.00718731	0.0014804	0.00110693	0.000326338
3.78	0.0485472	0.0212834	0.00297506	0.000809027	0.00693024	0.00152823	0.00107498	0.000336101
3.79	0.0484788	0.0212695	0.00292043	0.000796902	0.00667297	0.00157844	0.00104245	0.000346398
3.8	0.0483697	0.0212619	0.00286335	0.000781642	0.00641895	0.00163536	0.00101029	0.000354747
3.81	0.0482419	0.0212075	0.00281877	0.000767237	0.00616486	0.0016903	0.000982834	0.000364408
3.82	0.0481845	0.0211722	0.00276966	0.000750617	0.00591697	0.00174947	0.000952557	0.000371796
3.83	0.0480475	0.0211037	0.00272573	0.000732984	0.00568563	0.00181026	0.00092768	0.000377552
3.84	0.047949	0.0210616	0.0026844	0.000716632	0.00545576	0.00187049	0.000905609	0.000384251
3.85	0.0478119	0.0210341	0.00264616	0.000696523	0.0052364	0.00193733	0.00088094	0.000388658
3.86	0.0476559	0.0209536	0.00261906	0.000678879	0.00503681	0.00200101	0.000859895	0.000393094
3.87	0.0475387	0.0208984	0.00259109	0.000659251	0.00484086	0.00207047	0.000842946	0.000395964
3.88	0.0473255	0.0208355	0.00257309	0.000638388	0.00466129	0.00214387	0.000823626	0.00039777
3.89	0.047139	0.0207676	0.00256233	0.000619886	0.00449467	0.00221127	0.000809848	0.000396838
3.9	0.0468921	0.0207188	0.00255596	0.00059843	0.00433934	0.00228315	0.000797668	0.000395908
3.91	0.0466036	0.020658	0.00255675	0.000578414	0.00419818	0.00235517	0.000785384	0.000395747
3.92	0.0463612	0.0205933	0.00256001	0.000558369	0.00406452	0.00242729	0.000778397	0.000392867
3.93	0.0459992	0.020537	0.00257332	0.000537632	0.00394946	0.00250187	0.000769966	0.000391693
3.94	0.0456704	0.0204845	0.00258936	0.000518188	0.00384359	0.00256753	0.000765271	0.00038839
3.95	0.0453015	0.0204454	0.00261072	0.000497939	0.00375501	0.00264139	0.00076391	0.000382931
3.96	0.0448776	0.0204211	0.00263734	0.000478443	0.00367664	0.00270994	0.000762406	0.00037745
3.97	0.0445368	0.0203798	0.00266858	0.000459623	0.00360984	0.00277529	0.000764909	0.00037018
3.98	0.0441097	0.0203948	0.00270938	0.000440923	0.00355965	0.00284664	0.00076821	0.000361814
3.99	0.0436835	0.020384	0.00275145	0.000422709	0.00352435	0.00290883	0.000774048	0.000354297
4	0.0432774	0.0203984	0.00279821	0.000404894	0.0035016	0.00297306	0.000783654	0.000345174
4.01	0.0428399	0.0204461	0.00284852	0.0003879	0.00348869	0.00303141	0.000792093	0.00033433
4.02	0.0424004	0.0204536	0.00290173	0.000371128	0.00349121	0.00308101	0.000804876	0.000324916
4.03	0.0420004	0.0205389	0.00296495	0.000355315	0.00350806	0.00313288	0.000818908	0.000312814
4.04	0.0416051	0.0205743	0.00302567	0.00034052	0.00353639	0.00317136	0.000834475	0.000301802
4.05	0.0411759	0.0206804	0.00309983	0.000325972	0.00358019	0.00319984	0.000854049	0.000290798
4.06	0.0408196	0.0207952	0.0031708	0.000312069	0.00363137	0.0032251	0.000874958	0.000278043
4.07	0.0404907	0.0208527	0.00323926	0.000298871	0.00369333	0.00323834	0.000896559	0.000267002
4.08	0.0401346	0.0210432	0.00332583	0.00028671	0.00377373	0.00323377	0.000921724	0.00025443
4.09	0.0398398	0.0211914	0.00340348	0.000275342	0.0038528	0.00322767	0.000947938	0.000242045
4.1	0.0395518	0.021175	0.00349201	0.000264701	0.00394059	0.00321418	0.000975447	0.00023053
4.11	0.0393284	0.021377	0.00359064	0.000254914	0.00404492	0.00318937	0.0010046	0.000217971
4.12	0.0390759	0.0215865	0.0036834	0.000246138	0.00414505	0.00315311	0.0010335	0.000206458
4.13	0.0388133	0.0215733	0.00378665	0.000238243	0.00426087	0.0031026	0.00106886	0.000195565
4.14	0.0386056	0.0218694	0.00389283	0.000230732	0.00437297	0.00305407	0.00110023	0.000184722
4.15	0.0383695	0.0219903	0.00400386	0.000224215	0.00448823	0.00298937	0.00113471	0.000174321
4.16	0.0381709	0.0221325	0.00411734	0.000218376	0.00461034	0.00292211	0.00117074	0.000164512
4.17	0.0379486	0.0224124	0.00423216	0.000213356	0.00472157	0.00285205	0.00120603	0.000155546
4.18	0.0377529	0.0225166	0.00435264	0.000209515	0.00484517	0.00277174	0.00124358	0.000146843
4.19	0.0375882	0.0227898	0.00447758	0.000205901	0.00495689	0.0027014	0.00127856	0.000138578
4.2	0.0373859	0.0229819	0.0046138	0.000203404	0.00506927	0.0026276	0.00131512	0.000131095
4.21	0.0372731	0.0231893	0.00474622	0.000201951	0.00518041	0.00255772	0.00134986	0.000124077
4.22	0.0370815	0.0234642	0.00489328	0.000200673	0.00527456	0.00249901	0.00138471	0.000117649
4.23	0.0369279	0.0236534	0.0050367	0.000200839	0.00537446	0.00244279	0.0014216	0.000112184
4.24	0.0367666	0.0239417	0.00518314	0.000201116	0.00545755	0.00239484	0.00145119	0.000106592
4.25	0.0365601	0.02416	0.00534227	0.000202379	0.00553331	0.00235494	0.00148087	0.000101609
4.26	0.0364099	0.0244191	0.00549632	0.000204981	0.00559501	0.00232023	0.00151439	9.72006e-05
4.27	0.0361836	0.0247226	0.00565546	0.000207284	0.0056383	0.00229307	0.00153813	9.30372e-05
4.28	0.0360518	0.0249688	0.00582018	0.000210958	0.00568101	0.00227412	0.00156743	8.98387e-05
4.29	0.0358658	0.0252895	0.00597043	0.000215483	0.00569177	0.00226243	0.00159377	8.68487e-05
4.3	0.0356806	0.0255564	0.006134	0.000220273	0.00570257	0.00225799	0.00161029	8.38927e-05
4.31	0.0355344	0.0258548	0.00632007	0.000226394	0.00569835	0.00225688	0.00163435	8.17785e-05
4.32	0.0353122	0.0262006	0.00648071	0.000233503	0.00565426	0.0022565	0.00164802	7.99321e-05
4.33	0.035144	0.0264616	0.00667976	0.000240851	0.00562078	0.00225804	0.0016604	7.80485e-05
4.34	0.0349151	0.0267885	0.00686461	0.000249178	0.00555721	0.0022621	0.00167472	7.69001e-05
4.35	0.0346718	0.0270705	0.00703539	0.000258329	0.00545232	0.00226363	0.00167963	7.5773e-05
4.36	0.0344259	0.0273481	0.00722906	0.000268227	0.00530271	0.00226493	0.00168754	7.49672e-05
4.37	0.0340893	0.027642	0.00740003	0.000278481	0.00515286	0.00226444	0.00169081	7.47187e-05
4.38	0.0337358	0.0278513	0.00759882	0.000289868	0.00499108	0.00226395	0.00168728	7.44158e-05
4.39	0.0332678	0.0281504	0.00777445	0.000302664	0.00478135	0.00226361	0.00168579	7.46674e-05
4.4	0.0329476	0.0283964	0.00795831	0.000315236	0.00453637	0.00225212	0.00167649	7.51305e-05
4.41	0.0325943	0.0286327	0.00813705	0.000329003	0.00431621	0.00224306	0.00166526	7.57775e-05
4.42	0.0323077	0.0288925	0.0083075	0.000343707	0.0041251	0.00223139	0.00165733	7.66398e-05
4.43	0.0322053	0.0291178	0.00849199	0.000358964	0.00397182	0.00221405	0.00163849	7.77611e-05
4.44	0.0320562	0.0293447	0.00864501	0.000375333	0.00386915	0.00219574	0.00162362	7.89935e-05
4.45	0.0320508	0.0295874	0.00881632	0.000392117	0.00377433	0.00216643	0.00160664	8.04932e-05
4.46	0.0319915	0.0297714	0.00897763	0.00040956	0.00365296	0.00214925	0.00158368	8.2388e-05
4.47	0.0319285	0.0299725	0.00913615	0.000428092	0.00353586	0.0021255	0.00156461	8.43279e-05
4.48	0.0318057	0.0301946	0.00930241	0.000447457	0.00340319	0.00209552	0.00153949	8.67209e-05
4.49	0.0316675	0.0303136	0.00945192	0.000467942	0.00327002	0.00207514	0.00151391	8.92276e-05
4.5	0.0315237	0.0305348	0.00961336	0.000488898	0.00316194	0.0020365	0.00148721	9.19441e-05
4.51	0.0313035	0.0306791	0.00978375	0.000510904	0.00305255	0.00200084	0.00145654	9.51145e-05
4.52	0.0311016	0.0308228	0.00991718	0.000533692	0.00297889	0.00197189	0.00142572	9.84636e-05
4.53	0.0308238	0.0309978	0.0100681	0.000557214	0.00290837	0.0019406	0.00139155	0.000102375
4.54	0.0305323	0.0310922	0.010227	0.000581931	0.00283625	0.00191402	0.00135791	0.000106302
4.55	0.0302417	0.0312778	0.010362	0.000607336	0.00278087	0.00188782	0.00132361	0.000110699
4.56	0.0299149	0.0313442	0.0105197	0.000634085	0.00272303	0.00187196	0.00128749	0.000115378
4.57	0.0296011	0.0314776	0.0106655	0.000660822	0.00267349	0.00185545	0.00124967	0.000120144
4.58	0.0292692	0.0316498	0.0108011	0.000687832	0.00262546	0.00184068	0.00121055	0.000125777
4.59	0.02892	0.0317085	0.0109555	0.000716465	0.00258557	0.00183786	0.00117133	0.00013141
4.6	0.028601	0.0318232	0.0110954	0.00074556	0.00254994	0.00183747	0.00113237	0.00013752
4.61	0.0282687	0.0319306	0.0112371	0.000774598	0.00251286	0.0018411	0.00109338	0.000144051
4.62	0.0279571	0.0320067	0.0113831	0.000805331	0.00247846	0.00185001	0.00105306	0.000150699
4.63	0.0276508	0.032124	0.0115118	0.000836104	0.00244463	0.00186026	0.00101525	0.000158223
4.64	0.0273563	0.0321849	0.0116531	0.000866751	0.00241552	0.00187727	0.000976179	0.000165807
4.65	0.0271102	0.0322914	0.0117917	0.000898168	0.00238295	0.00189799	0.000936851	0.0001737
4.66	0.0268484	0.0323668	0.0119373	0.000930242	0.00234619	0.00192314	0.000898806	0.000182388
4.67	0.0266434	0.0324042	0.0120725	0.000962777	0.00231475	0.00195281	0.000860577	0.000190927
4.68	0.0264687	0.0324812	0.0121994	0.000993613	0.00227631	0.00198874	0.000823768	0.000200201
4.69	0.0262772	0.0325032	0.0123288	0.00102765	0.00223557	0.00202705	0.000788328	0.000209862
4.7	0.0261766	0.0325726	0.0124619	0.00106026	0.00219157	0.00206939	0.000755066	0.000219259
4.71	0.0260781	0.032594	0.0125864	0.00109041	0.00213952	0.00212227	0.000722111	0.000229469
4.72	0.0260122	0.0326042	0.0127021	0.00112476	0.00209087	0.00217247	0.000689535	0.000239449
4.73	0.0259712	0.0326454	0.0128365	0.00115722	0.00203701	0.0022267	0.000659509	0.000249891
4.74	0.0259446	0.0326222	0.0129531	0.00118903	0.00198171	0.00228494	0.000630066	0.00026055
4.75	0.0259763	0.032606	0.0130749	0.00122117	0.00192704	0.00234465	0.000601019	0.00027072
4.76	0.0260017	0.0325863	0.0131935	0.00125447	0.00186749	0.00240685	0.000575209	0.000281646
4.77	0.026061	0.0325518	0.0132959	0.00128566	0.00180592	0.0024697	0.000549967	0.000292371
4.78	0.0261387	0.0324781	0.0134172	0.00131564	0.00174989	0.00253334	0.000526967	0.000302692
4.79	0.0262238	0.0324082	0.0135225	0.00134805	0.00169267	0.00259862	0.000505566	0.000312832
4.8	0.026319	0.0323139	0.0136306	0.00137563	0.00163416	0.0026635	0.000485491	0.000322382
4.81	0.0263999	0.032203	0.0137232	0.00140609	0.00158242	0.00272608	0.000468484	0.000331819
4.82	0.0265043	0.0320989	0.0138153	0.00143443	0.00152962	0.00278734	0.000452011	0.000340676
4.83	0.0266158	0.0319496	0.0139289	0.00145902	0.0014856	0.00284868	0.000438395	0.000349818
4.84	0.0266921	0.0318524	0.0140095	0.00148877	0.0014446	0.00290645	0.000426026	0.000357897
4.85	0.0267976	0.0316706	0.0140967	0.00151128	0.00140409	0.00296094	0.000415492	0.000365282
4.86	0.0268733	0.0315041	0.0141739	0.00153426	0.00137022	0.00301286	0.000405887	0.000373054
4.87	0.0269286	0.0313521	0.0142683	0.00156034	0.00133978	0.0030609	0.000398281	0.000378951
4.88	0.0270137	0.0311404	0.014361	0.00158	0.00131657	0.00310572	0.00039275	0.000384697
4.89	0.0270376	0.0309554	0.0144309	0.00160144	0.00129883	0.00314358	0.00038678	0.000389014
4.9	0.027053	0.0307351	0.0145075	0.00161804	0.00128432	0.00318102	0.000383238	0.000392685
4.91	0.0270746	0.0305293	0.0145614	0.00163643	0.00127692	0.00320693	0.000382161	0.000394902
4.92	0.0270501	0.0303141	0.0146472	0.00165201	0.0012765	0.00322791	0.000380889	0.000396493
4.93	0.0270472	0.0300575	0.0147097	0.00166461	0.00127994	0.00324293	0.000382594	0.000398384
4.94	0.0270015	0.0298592	0.0147707	0.0016802	0.00129082	0.00324909	0.000384604	0.000397247
4.95	0.0269472	0.0296464	0.0148471	0.00168855	0.00130756	0.00325666	0.000387881	0.000396872
4.96	0.0268745	0.0293917	0.0148818	0.00170076	0.00133176	0.00324879	0.000394843	0.000395928
4.97	0.0267649	0.0291866	0.0149351	0.00170979	0.00136253	0.00323912	0.000401457	0.000392608
4.98	0.0266811	0.0289571	0.014983	0.00171303	0.00139826	0.00322372	0.000409866	0.000389926
4.99	0.0265367	0.0287483	0.0150238	0.00171971	0.00144224	0.00319747	0.000421583	0.000385341
5	0.0263887	0.0285204	0.0150706	0.00172194	0.0014935	0.00317059	0.000433418	0.000379398
5.01	0.0262584	0.0283084	0.0151079	0.0017221	0.00155033	0.00313294	0.00044751	0.000374448
5.02	0.0260553	0.0281162	0.0151468	0.00172273	0.00161717	0.00309383	0.000463847	0.000367221
5.03	0.0258946	0.0278989	0.0151698	0.00172026	0.0016915	0.0030464	0.000480398	0.000360229
5.04	0.0257127	0.0277606	0.0151975	0.00171605	0.00177226	0.0029974	0.000501119	0.000352706
5.05	0.0254868	0.027574	0.0152455	0.00171059	0.00186327	0.00294243	0.00052209	0.000343231
5.06	0.0253003	0.0274026	0.0152605	0.00170252	0.00195768	0.00288126	0.000544526	0.000335174
5.07	0.0250679	0.0272985	0.0152831	0.00169272	0.00205864	0.00282267	0.000569535	0.000325407
5.08	0.0248629	0.0271364	0.015318	0.00168229	0.00216857	0.00275737	0.000594935	0.000315624
5.09	0.0246655	0.027031	0.0153239	0.00166778	0.00227926	0.00269656	0.000622429	0.000305991
5.1	0.0244363	0.0269417	0.0153404	0.00165459	0.002395	0.00263101	0.000650774	0.000295542
5.11	0.0242288	0.0268483	0.0153633	0.00164	0.00251686	0.00256313	0.000680049	0.000285989
5.12	0.0240115	0.0268072	0.0153696	0.00162136	0.00263492	0.00249413	0.000710511	0.00027579
5.13	0.0238113	0.0267692	0.0153862	0.00160322	0.00275752	0.00242345	0.000742741	0.000265511
5.14	0.0236049	0.026754	0.0153983	0.00158439	0.00288185	0.00235395	0.000775003	0.000256057
5.15	0.0233962	0.0267452	0.0154125	0.00156378	0.00299489	0.00228054	0.000809193	0.000245895
5.16	0.0232092	0.0267393	0.015418	0.00154306	0.00311351	0.00222001	0.000843698	0.000236347
5.17	0.0230038	0.0267216	0.015438	0.00152149	0.00321951	0.00215119	0.000877133	0.000227174
5.18	0.022821	0.0267348	0.0154552	0.00149703	0.00331843	0.00208461	0.000912041	0.000217702
5.19	0.0226722	0.0267598	0.0154508	0.00147307	0.00341705	0.0020289	0.00094629	0.000208673
5.2	0.0225117	0.0267499	0.0154719	0.00144879	0.00349323	0.00196462	0.000978105	0.00019984
5.21	0.0223926	0.026833	0.0154806	0.00142447	0.00357488	0.00191174	0.00101242	0.000191333
5.22	0.0222743	0.0268732	0.0154954	0.00139949	0.00364307	0.00185855	0.00104559	0.000182821
5.23	0.022172	0.0268956	0.0155111	0.0013713	0.00368925	0.00180872	0.00107469	0.000175589
5.24	0.0220732	0.0269805	0.0155159	0.00134492	0.00373865	0.00176942	0.00110776	0.000167715
5.25	0.0219551	0.0269865	0.015535	0.00131907	0.00375803	0.00172895	0.00113524	0.000160328
5.26	0.0218844	0.0270742	0.0155557	0.00129128	0.00378387	0.0016941	0.00116293	0.000153918
5.27	0.0217832	0.0271461	0.0155683	0.00126532	0.00378454	0.00166925	0.00119088	0.000146961
5.28	0.0217047	0.0272228	0.0155909	0.00123883	0.00377384	0.00164196	0.00121396	0.000140856
5.29	0.0216535	0.0273425	0.0156025	0.00121224	0.00375421	0.00162436	0.00123887	0.000135504
5.3	0.021571	0.0274179	0.0156279	0.00118546	0.00370911	0.00160848	0.00126026	0.00013026
5.31	0.0215408	0.0275072	0.0156546	0.001158	0.0036752	0.00159546	0.00128055	0.000125215
5.32	0.0214953	0.0276113	0.0156727	0.00113325	0.00362078	0.00159165	0.00129753	0.000120958
5.33	0.0214334	0.0277563	0.0156906	0.00110666	0.00357319	0.00158737	0.00131117	0.000116918
5.34	0.0214412	0.0278817	0.0157086	0.00108079	0.00351692	0.00159202	0.00132456	0.000113208
5.35	0.0213861	0.0280236	0.0157084	0.00105776	0.00345355	0.00159988	0.00133239	0.000110201
5.36	0.0213629	0.028197	0.0157123	0.00103209	0.00339836	0.00160867	0.00133872	0.000107212
5.37	0.0213567	0.0283433	0.0157308	0.00100871	0.00332675	0.00162085	0.0013427	0.000104661
5.38	0.0213044	0.0285025	0.0157275	0.000985522	0.00326879	0.00163737	0.00134354	0.000102694
5.39	0.0213153	0.0287022	0.0157339	0.000962097	0.00320553	0.00166068	0.00134201	0.000100826
5.4	0.0212758	0.0288791	0.0157295	0.000941327	0.00315304	0.00167954	0.00133753	9.94918e-05
5.41	0.0212483	0.0290925	0.0157213	0.000920516	0.00310515	0.00170392	0.00133342	9.83549e-05
5.42	0.0212433	0.0292578	0.0157075	0.000900686	0.00306162	0.0017276	0.00132565	9.76083e-05
5.43	0.0212001	0.0294444	0.0156927	0.000881701	0.00301855	0.00175028	0.001315	9.72502e-05
5.44	0.021219	0.0296965	0.0156736	0.000863544	0.00298074	0.00177899	0.001305	9.73165e-05
5.45	0.0211855	0.0298521	0.0156403	0.000846107	0.0029517	0.0017996	0.00129261	9.76489e-05
5.46	0.021176	0.030062	0.0156136	0.000829337	0.00290835	0.00183026	0.0012773	9.80656e-05
5.47	0.0211608	0.0302701	0.0155563	0.000814132	0.00286711	0.00185416	0.00126054	9.91138e-05
5.48	0.0211127	0.0304364	0.0155129	0.000799401	0.00280345	0.00187335	0.00124402	0.000100294
5.49	0.0210889	0.0306442	0.0154835	0.000784864	0.00277167	0.00190316	0.00122367	0.000101737
5.5	0.0210612	0.0308233	0.0154184	0.000773411	0.00272607	0.00192313	0.00120502	0.000103514
5.51	0.0210139	0.0309908	0.0153796	0.000761236	0.00269054	0.00194456	0.00118619	0.000105435
5.52	0.0209779	0.0311602	0.0153276	0.000748228	0.00265653	0.00196987	0.00116318	0.000107634
5.53	0.0209642	0.0313161	0.0152499	0.000739639	0.00260745	0.00199097	0.0011433	0.00011008
5.54	0.0209239	0.0314535	0.0151828	0.000729674	0.00259687	0.00201249	0.00112052	0.00011267
5.55	0.02092	0.03159	0.0151031	0.000720345	0.00253483	0.00203335	0.00109848	0.000115732
5.56	0.0209093	0.0317393	0.0150272	0.000713126	0.00250148	0.00205576	0.00107676	0.000118894
5.57	0.0209041	0.0318632	0.0149525	0.000705094	0.00246614	0.00208028	0.00105326	0.000122138
5.58	0.0209025	0.0319937	0.0148723	0.000698963	0.00239822	0.00210385	0.00102979	0.000125735
5.59	0.0208795	0.0321113	0.0148044	0.000694043	0.00236399	0.00212664	0.00100691	0.000129629
5.6	0.020883	0.032206	0.0147177	0.000689595	0.0023009	0.00214718	0.000984542	0.000133704
5.61	0.0208717	0.0323187	0.0146515	0.000685143	0.00228425	0.00217161	0.000961065	0.000138119
5.62	0.0208592	0.032423	0.0145782	0.000681752	0.00225006	0.00219472	0.00093729	0.00014274
5.63	0.0208456	0.0325108	0.014497	0.000679687	0.00221133	0.00221542	0.000914415	0.000147488
5.64	0.0208457	0.0325688	0.0144243	0.00067828	0.00216282	0.0022412	0.000890048	0.000152634
5.65	0.0208227	0.0326341	0.0143289	0.000678182	0.00208437	0.00226236	0.000866118	0.000158054
5.66	0.0208206	0.0327042	0.0142258	0.000678632	0.00204461	0.00228191	0.000843174	0.000163649
5.67	0.0208227	0.032756	0.0141377	0.000678873	0.00197857	0.0023022	0.000819672	0.000169603
5.68	0.0207925	0.0328091	0.014068	0.000681028	0.00193171	0.00231801	0.000795787	0.00017581
5.69	0.0207603	0.0328723	0.0139893	0.000683985	0.00187883	0.00233477	0.000772767	0.000181942
5.7	0.0207025	0.0329133	0.0139037	0.000687669	0.00181608	0.00234395	0.000751026	0.000188519
5.71	0.0206561	0.0329389	0.0138371	0.000692166	0.00176584	0.00235267	0.000728584	0.000195471
5.72	0.0206044	0.032976	0.0137731	0.000697171	0.00170791	0.00236101	0.000706773	0.000202441
5.73	0.0205418	0.0330009	0.0137005	0.00070507	0.0016559	0.00236046	0.000685124	0.000209694
5.74	0.0205057	0.0330253	0.0136546	0.000713134	0.00159889	0.00236225	0.000664284	0.00021732
5.75	0.020439	0.0330451	0.0135797	0.00072086	0.00154728	0.00235409	0.00064352	0.000224875
5.76	0.020399	0.0330543	0.0135241	0.000730531	0.00149705	0.00234442	0.000622883	0.000232606
5.77	0.0203564	0.0330681	0.0134776	0.000740757	0.00144518	0.00232793	0.000603813	0.0002404
5.78	0.0203167	0.0330536	0.0134161	0.000752364	0.00140196	0.00230716	0.000585347	0.000247898
5.79	0.0203089	0.0330316	0.0133828	0.000763829	0.00135748	0.00228373	0.000567116	0.000256
5.8	0.0202704	0.0330307	0.0133318	0.000776552	0.00131946	0.00225011	0.000550502	0.000263468
5.81	0.0202732	0.0329993	0.0132897	0.000792462	0.00128861	0.00221624	0.000533918	0.00027104
5.82	0.0202578	0.0329723	0.0132527	0.000806926	0.00126261	0.00217406	0.000517913	0.000278579
5.83	0.0202631	0.032931	0.013227	0.00082277	0.00124888	0.00213073	0.000504394	0.000285651
5.84	0.0202865	0.0328711	0.0131826	0.000841303	0.00124149	0.00208006	0.000490467	0.000292756
5.85	0.0202816	0.0328299	0.0131382	0.000858692	0.00124208	0.00202883	0.000478315	0.000299145
5.86	0.0202913	0.0327319	0.0131222	0.000877992	0.00126097	0.00197707	0.000467984	0.000305412
5.87	0.0203035	0.0326461	0.0130937	0.000900073	0.00129235	0.00191613	0.000458105	0.000311486
5.88	0.0203127	0.0325641	0.0130701	0.000920819	0.00133527	0.00185889	0.000451192	0.000316584
5.89	0.0203222	0.0324347	0.0130409	0.000943915	0.0013956	0.0018012	0.000444982	0.000321336
5.9	0.0203194	0.0323322	0.0130108	0.00096832	0.0014686	0.0017415	0.000439565	0.000325993
5.91	0.0203291	0.0321921	0.0129939	0.000992391	0.00155681	0.0016828	0.00043662	0.000329506
5.92	0.0203154	0.0320501	0.0129597	0.00102031	0.00166469	0.00162352	0.000433848	0.000332498
5.93	0.0202967	0.0319151	0.0129404	0.00104664	0.00178334	0.00156511	0.000433141	0.000335238
5.94	0.0202914	0.031732	0.0129046	0.00107242	0.00192002	0.00150782	0.000433273	0.000336502
5.95	0.0202496	0.0315662	0.0128681	0.00110362	0.00207097	0.00145253	0.000435156	0.000337228
5.96	0.020219	0.0313589	0.0128486	0.00113322	0.0022285	0.00139939	0.000439282	0.000337507
5.97	0.0201761	0.0311645	0.0128109	0.00116329	0.00239633	0.00134836	0.000443444	0.000336212
5.98	0.0200993	0.0309917	0.0127795	0.00119639	0.00257112	0.00129839	0.000450117	0.000335154
5.99	0.0200377	0.0307706	0.0127315	0.00122744	0.0027514	0.00125191	0.000458452	0.000333013
6	0.0199526	0.0305667	0.0126899	0.00126075	0.00293367	0.00120756	0.000467326	0.000329928
6.01	0.0198565	0.0303347	0.0126534	0.00129594	0.00312129	0.00116732	0.000478788	0.00032682
6.02	0.0197552	0.0301105	0.0125993	0.00133151	0.00330044	0.00112901	0.000491648	0.000322599
6.03	0.0196149	0.0299074	0.0125583	0.00136472	0.00347817	0.00109143	0.000505665	0.000317892
6.04	0.0194949	0.0296714	0.0125126	0.00140132	0.00365094	0.00105939	0.000520451	0.000312571
6.05	0.0193443	0.0294467	0.012458	0.00143955	0.00380952	0.00102842	0.000537958	0.000306731
6.06	0.0191878	0.0292252	0.0124041	0.00147265	0.0039647	0.00100105	0.000557071	0.000300583
6.07	0.0190128	0.0289815	0.0123458	0.00151176	0.00410555	0.000977994	0.00057623	0.000293922
6.08	0.0188201	0.0287635	0.0122883	0.00154986	0.00424316	0.000955759	0.000598461	0.000286201
6.09	0.0186363	0.0285541	0.0122248	0.00158621	0.00436018	0.000937799	0.000621009	0.000278844
6.1	0.0184307	0.0283263	0.012156	0.00162535	0.00446518	0.000921989	0.000644628	0.000271368
6.11	0.0182313	0.0281315	0.012085	0.00166155	0.00456483	0.000906362	0.000671115	0.000263159
6.12	0.0180102	0.0279145	0.0120051	0.0017021	0.00463866	0.000894786	0.000698219	0.000255072
6.13	0.0177913	0.0277196	0.01192	0.00173821	0.00472154	0.000885384	0.000726771	0.00024633
6.14	0.0175513	0.0275738	0.0118373	0.00177624	0.00476801	0.000877489	0.000755968	0.000237588
6.15	0.017323	0.0273674	0.0117464	0.00181666	0.00480634	0.000872107	0.000786131	0.000229043
6.16	0.0170935	0.0272501	0.0116527	0.00185347	0.0048407	0.000870195	0.000816766	0.000220398
6.17	0.0168469	0.0270977	0.0115485	0.00189335	0.0048437	0.000869732	0.000849119	0.000211739
6.18	0.0166169	0.0269571	0.0114505	0.00192974	0.00484248	0.000870894	0.000881017	0.000203279
6.19	0.0163783	0.0268265	0.0113407	0.00196682	0.0048087	0.000875582	0.000911798	0.000194576
6.2	0.0161354	0.026644	0.0112297	0.00200408	0.00476397	0.000882161	0.000943976	0.00018625
6.21	0.0158976	0.0265517	0.0111224	0.00203821	0.00470656	0.000890924	0.000973569	0.00017867
6.22	0.0156608	0.026415	0.0110023	0.00207181	0.00461875	0.000902071	0.00100326	0.000170589
6.23	0.0154329	0.0262899	0.0108903	0.00210815	0.00452023	0.000917286	0.00103315	0.00016352
6.24	0.0152025	0.0262141	0.0107608	0.00213957	0.00441792	0.000933735	0.00105891	0.00015661
6.25	0.0149776	0.0260859	0.0106479	0.00217095	0.00428616	0.000954556	0.00108523	0.00014959
6.26	0.0147551	0.0260925	0.0105325	0.0022064	0.00416184	0.000978918	0.00110857	0.000143773
6.27	0.0145367	0.0259541	0.0104041	0.00223401	0.00402986	0.00100489	0.00113006	0.000137243
6.28	0.0143372	0.0259037	0.01028	0.00226508	0.0038771	0.00103646	0.00115125	0.000131587
6.29	0.0141344	0.025882	0.0101557	0.00229515	0.00375361	0.00107049	0.00116609	0.00012649
6.3	0.0139457	0.0257232	0.0100333	0.00232229	0.00361057	0.0011077	0.00118146	0.000121119
6.31	0.0137628	0.0257163	0.00990256	0.00234896	0.00346944	0.00114941	0.00119208	0.000116851
6.32	0.0135956	0.0256233	0.00978248	0.00237542	0.00335557	0.00119208	0.00119921	0.000112491
6.33	0.0134443	0.0255591	0.00965844	0.00239802	0.00323246	0.00124081	0.00120576	0.000108465
6.34	0.01328	0.02551	0.00953156	0.00241933	0.00313355	0.0012914	0.00120909	0.000104802
6.35	0.0131506	0.0254518	0.0094179	0.00244476	0.00304745	0.00134398	0.00120958	0.000101424
6.36	0.0130143	0.0254043	0.00929322	0.00246093	0.00295986	0.0014013	0.00120615	9.85484e-05
6.37	0.0128863	0.0253593	0.00917041	0.00247997	0.00289093	0.00145839	0.00120138	9.57602e-05
6.38	0.0127769	0.0253378	0.00905415	0.00249698	0.00282122	0.00152015	0.00119474	9.37629e-05
6.39	0.012639	0.0253108	0.00893113	0.00251041	0.00276297	0.00158031	0.00118517	9.16789e-05
6.4	0.01253	0.0253042	0.00881658	0.00252786	0.00271973	0.00164434	0.00117142	8.98432e-05
6.41	0.0124282	0.0253041	0.00869955	0.00254004	0.00267825	0.00171052	0.00115788	8.89133e-05
6.42	0.0123358	0.0253023	0.00858702	0.00254628	0.00265723	0.00177376	0.00114114	8.76438e-05
6.43	0.0122571	0.025349	0.00847575	0.00255678	0.00263574	0.00183871	0.00112196	8.70347e-05
6.44	0.0121944	0.0253836	0.00837253	0.00256427	0.00262409	0.00190518	0.00110234	8.65264e-05
6.45	0.0121174	0.0254413	0.00826493	0.00256991	0.0026191	0.001966	0.00107843	8.64335e-05
6.46	0.0120639	0.0255065	0.00815371	0.00257243	0.00261727	0.00203144	0.00105787	8.69295e-05
6.47	0.0120399	0.0255934	0.0080468	0.00257314	0.0026237	0.00209082	0.00103287	8.71917e-05
6.48	0.0120044	0.0256974	0.00794702	0.00257593	0.00262332	0.00214674	0.00100687	8.81557e-05
6.49	0.011989	0.0257659	0.00784857	0.00257188	0.00263301	0.00220505	0.000981624	8.94291e-05
6.5	0.0119744	0.0259189	0.00773985	0.00256939	0.00263818	0.00225216	0.000952673	9.07727e-05
6.51	0.0119667	0.0260161	0.00765086	0.00256365	0.00264923	0.00230556	0.000927449	9.26975e-05
6.52	0.0119574	0.0261333	0.00755307	0.00255547	0.00266084	0.00234707	0.000900156	9.46333e-05
6.53	0.0119447	0.0262948	0.0074642	0.00254694	0.00266562	0.00238389	0.000872352	9.68689e-05
6.54	0.0119331	0.0263868	0.00737843	0.00253506	0.00267768	0.00242394	0.000846098	9.95294e-05
6.55	0.01183	0.0265681	0.00728256	0.00252287	0.00267976	0.00245124	0.000819706	0.000102409
6.56	0.0117707	0.0266906	0.00720975	0.0025111	0.00269304	0.00247429	0.000794815	0.000105766
6.57	0.0117509	0.0268298	0.00712702	0.00249824	0.00269914	0.00249264	0.000769872	0.000108931
6.58	0.011584	0.0269952	0.00704321	0.00247977	0.00270986	0.00250451	0.000745303	0.000112542
6.59	0.0113979	0.0271113	0.00697689	0.00246052	0.00272123	0.00251254	0.000722598	0.000116592
6.6	0.0112784	0.0272797	0.00690679	0.0024419	0.0027343	0.0025179	0.000700555	0.000120143
6.61	0.0111475	0.0273867	0.00683349	0.00242306	0.00276786	0.00251716	0.000679626	0.00012495
6.62	0.0111028	0.0275434	0.0067718	0.00240311	0.00280835	0.00250954	0.000660426	0.000129261
6.63	0.0110781	0.0276799	0.00670294	0.00237881	0.00288322	0.0024984	0.000642718	0.000133967
6.64	0.0110477	0.027789	0.00663808	0.00235605	0.00305878	0.00248149	0.000625094	0.000139236
6.65	0.0110561	0.0279399	0.00658082	0.00233108	0.00327521	0.00246001	0.00060774	0.00014337
6.66	0.0110415	0.0280733	0.00651435	0.00230344	0.00342495	0.00243395	0.000590679	0.000148853
6.67	0.0110536	0.0281874	0.00646399	0.00227729	0.0035624	0.00240096	0.000574141	0.000154442
6.68	0.0110373	0.0282899	0.00640602	0.00225015	0.00369067	0.00236574	0.000560151	0.000159557
6.69	0.0109882	0.0284017	0.00635532	0.00222173	0.0037965	0.00232838	0.000545536	0.000165489
6.7	0.0109465	0.0285154	0.00630948	0.00219176	0.00386337	0.00228263	0.000532843	0.000171332
6.71	0.0109313	0.0286247	0.00625215	0.00216251	0.00389498	0.00223363	0.000520026	0.000177145
6.72	0.0109074	0.0287195	0.00620858	0.00213188	0.00389861	0.00218165	0.000506348	0.000183349
6.73	0.0108641	0.0288148	0.00615608	0.00210005	0.00384315	0.00212603	0.000494266	0.000189281
6.74	0.0108592	0.0289007	0.00611128	0.00207087	0.00384164	0.00206861	0.000481739	0.000195315
6.75	0.0108453	0.0289832	0.00606921	0.00203831	0.00379101	0.00200719	0.000469497	0.000201792
6.76	0.0108157	0.0290511	0.00602387	0.00200288	0.00372818	0.00194238	0.000457753	0.000208162
6.77	0.0107956	0.0291401	0.00598521	0.00196941	0.003681	0.00187642	0.000446317	0.000214522
6.78	0.0107494	0.0292025	0.00593328	0.0019359	0.00360106	0.00180891	0.000435339	0.000220952
6.79	0.0107066	0.0292308	0.00589848	0.00190156	0.00354927	0.00174232	0.000425055	0.000227447
6.8	0.0106564	0.0293303	0.0058642	0.00186679	0.0034777	0.00167269	0.000414856	0.000234016
6.81	0.0105816	0.0293484	0.0058221	0.00183166	0.0034105	0.00160374	0.00040584	0.000240429
6.82	0.010509	0.0293683	0.0057964	0.00179588	0.0033536	0.00153571	0.000397359	0.000246611
6.83	0.0104213	0.0294207	0.00575841	0.00176025	0.00328098	0.00146541	0.000388899	0.000252875
6.84	0.0103432	0.0294192	0.00572816	0.00172315	0.00322741	0.0013976	0.000382058	0.000258924
6.85	0.0102358	0.0294555	0.00570169	0.00168742	0.00316449	0.00133147	0.000374885	0.000264643
6.86	0.0101223	0.0294463	0.00566608	0.0016536	0.00310838	0.00126393	0.000368824	0.000270096
6.87	0.0100216	0.0294546	0.00564377	0.0016178	0.00306034	0.00120118	0.000364267	0.000275188
6.88	0.00989316	0.0294527	0.0056181	0.00158296	0.00300465	0.00113872	0.000359316	0.000280295
6.89	0.00977564	0.0294224	0.00558954	0.00154868	0.00296445	0.00107664	0.000355867	0.000284813
6.9	0.0096407	0.0294341	0.00556918	0.00151471	0.00291989	0.00101938	0.000352415	0.000288657
6.91	0.00951697	0.0293562	0.00554726	0.00148097	0.00288058	0.000961954	0.00035026	0.000292371
6.92	0.00939248	0.0293179	0.00552622	0.00144676	0.00284741	0.000908638	0.000349537	0.000295562
6.93	0.00926271	0.0292644	0.00551657	0.00141397	0.00281645	0.000857865	0.000348545	0.000298379
6.94	0.00914556	0.0291806	0.00549388	0.00138008	0.0027899	0.000809636	0.000349572	0.000300787
6.95	0.00901215	0.0291291	0.00547553	0.00134917	0.00276081	0.00076519	0.000351629	0.000302502
6.96	0.00889332	0.0290124	0.00546884	0.00131615	0.00273989	0.00072212	0.00035407	0.000303835
6.97	0.00877988	0.0289431	0.00545461	0.00128489	0.00271515	0.00068202	0.000358629	0.000304443
6.98	0.00865501	0.0288164	0.00545275	0.00125658	0.00269001	0.000645939	0.000363696	0.000303711
6.99	0.00854169	0.0287111	0.00544668	0.00122469	0.00266767	0.000611827	0.000370593	0.000303314
7	0.00842717	0.0285887	0.0054443	0.00119888	0.00264265	0.000579346	0.000379283	0.000302044
7.01	0.00831501	0.0284283	0.00544623	0.00117079	0.00261766	0.000552983	0.000387552	0.000299342
7.02	0.00821283	0.0283154	0.00544377	0.00114367	0.00258928	0.000527044	0.000399278	0.000297472
7.03	0.00810002	0.0281313	0.00545099	0.00111963	0.0025589	0.000504025	0.000411315	0.000293625
7.04	0.00799609	0.0279839	0.00545833	0.00109452	0.00252647	0.000484933	0.00042346	0.000289897
7.05	0.00789742	0.0277928	0.00546876	0.00107175	0.00249194	0.000465959	0.000440878	0.000285707
7.06	0.00779702	0.0276488	0.00548011	0.00105003	0.00245186	0.000452385	0.000455619	0.000280067
7.07	0.00770512	0.0274875	0.00549211	0.00102864	0.00241034	0.000439121	0.000473359	0.000275473
7.08	0.00761485	0.0272778	0.00551888	0.00100876	0.00236807	0.000426615	0.000494026	0.000269006
7.09	0.00752958	0.0271193	0.00553528	0.000990341	0.00232011	0.000417972	0.000510187	0.000262578
7.1	0.00745354	0.0269129	0.00556017	0.00097187	0.00227364	0.000410905	0.000533383	0.000255947
7.11	0.00737754	0.0267288	0.00558702	0.000955815	0.00222236	0.000406975	0.000555422	0.000248397
7.12	0.00729696	0.0265221	0.00561041	0.000940188	0.00217252	0.000405919	0.000576633	0.000241254
7.13	0.00723644	0.0263181	0.00564663	0.000926995	0.00212296	0.000404496	0.00060361	0.000233281
7.14	0.00717578	0.0261272	0.0056739	0.000913851	0.00207068	0.000406099	0.000627198	0.00022595
7.15	0.00711711	0.0259034	0.00571043	0.000901747	0.00202148	0.000410249	0.000652773	0.000218115
7.16	0.0070783	0.0257198	0.00574512	0.000892374	0.00197022	0.00041581	0.000679831	0.000209637
7.17	0.00703079	0.0255015	0.00578165	0.00088326	0.00192034	0.000425252	0.00070736	0.00020179
7.18	0.00699353	0.0252881	0.00582021	0.000876469	0.00187245	0.000436794	0.000737094	0.00019345
7.19	0.00696576	0.0250954	0.00586414	0.000870678	0.00182509	0.00045026	0.000764123	0.000185368
7.2	0.00694221	0.0248838	0.00590903	0.000866299	0.00178119	0.000466253	0.000793871	0.000177201
7.21	0.00692782	0.0247041	0.00594942	0.000864249	0.0017384	0.00048351	0.00082555	0.000168878
7.22	0.00691163	0.024492	0.00599748	0.000861999	0.00169875	0.000504423	0.000852696	0.000161279
7.23	0.0069127	0.0243115	0.00604179	0.000862163	0.00166454	0.000527405	0.000884282	0.000153178
7.24	0.0069013	0.0241253	0.00608548	0.000863943	0.00163202	0.000551683	0.000914633	0.000145821
7.25	0.00687029	0.0239371	0.00613782	0.000864845	0.00160449	0.000580169	0.00094032	0.000138406
7.26	0.00688211	0.0237935	0.00618557	0.000868465	0.00158143	0.000610186	0.000968572	0.000131023
7.27	0.00689244	0.0236018	0.00624356	0.000874061	0.00156384	0.000644353	0.000992465	0.000124703
7.28	0.00690448	0.0234507	0.00629907	0.000880086	0.00154968	0.000680996	0.00101627	0.000117515
7.29	0.00695701	0.0232932	0.0063502	0.000889057	0.00153942	0.000719687	0.00103959	0.000111618
7.3	0.00698938	0.0231272	0.00641819	0.000899494	0.00153288	0.000763598	0.001059	0.000105938
7.31	0.00704721	0.022977	0.00647198	0.00090925	0.00152878	0.000809079	0.00107723	9.99134e-05
7.32	0.0071185	0.0228098	0.00653444	0.000922279	0.001531	0.000856931	0.00109181	9.50626e-05
7.33	0.00718814	0.0226995	0.00660469	0.000936548	0.00153437	0.000909183	0.00110188	8.98942e-05
7.34	0.00726235	0.0224974	0.00667114	0.000951752	0.00154703	0.000964078	0.00111139	8.53816e-05
7.35	0.00734466	0.0223587	0.00674922	0.000969906	0.00156364	0.00102087	0.00111719	8.14179e-05
7.36	0.00745456	0.022235	0.00682199	0.000987202	0.00158198	0.00108068	0.00111373	7.73985e-05
7.37	0.00755518	0.0220592	0.00689937	0.00100844	0.00160688	0.00114265	0.00110929	7.40989e-05
7.38	0.007702	0.0219322	0.00697928	0.00103124	0.00163356	0.00120496	0.00109919	7.07391e-05
7.39	0.00783708	0.0217824	0.00706219	0.00105434	0.00166722	0.0012683	0.00108458	6.78629e-05
7.4	0.00797725	0.0216286	0.00714987	0.0010811	0.00170256	0.00133469	0.00107594	6.55567e-05
7.41	0.008145	0.0214667	0.00723235	0.00110669	0.00174204	0.00139771	0.00105588	6.30513e-05
7.42	0.00830397	0.0213274	0.00732837	0.0011344	0.00178549	0.00146486	0.00103679	6.12203e-05
7.43	0.00848214	0.021177	0.00742255	0.00116564	0.00183335	0.00153263	0.00101741	5.95917e-05
7.44	0.00867023	0.0210237	0.00751881	0.00119681	0.00188555	0.00159422	0.000989235	5.80109e-05
7.45	0.00886908	0.0208878	0.00763329	0.00122903	0.00194012	0.00165777	0.000963766	5.69392e-05
7.46	0.0090771	0.0207868	0.00773409	0.00126411	0.00200184	0.00171756	0.000934382	5.59662e-05
7.47	0.00930797	0.0206832	0.00785302	0.0012997	0.00206621	0.00177435	0.000904506	5.52935e-05
7.48	0.00953344	0.0205454	0.00795938	0.0013371	0.00213359	0.00183014	0.000871244	5.48603e-05
7.49	0.00977732	0.02047	0.00807182	0.00137697	0.00220797	0.00187727	0.000837977	5.45596e-05
7.5	0.0100271	0.0203732	0.00820706	0.00141578	0.00228136	0.00192218	0.000804936	5.46497e-05
7.51	0.0102815	0.0202839	0.0083198	0.00145707	0.00236194	0.00196486	0.000770158	5.49864e-05
7.52	0.0105532	0.0202343	0.00845991	0.00149993	0.00244001	0.00199729	0.00073724	5.56266e-05
7.53	0.0108191	0.0201435	0.00859121	0.00154167	0.00252266	0.00202823	0.000704551	5.64907e-05
7.54	0.0111107	0.0201227	0.00871999	0.00158639	0.00260885	0.00205252	0.000672171	5.75106e-05
7.55	0.0113926	0.0201159	0.00887273	0.00163148	0.00268592	0.00207066	0.00064036	5.88269e-05
7.56	0.0116839	0.0200869	0.00901404	0.00167699	0.002773	0.00208159	0.000609954	6.04098e-05
7.57	0.0119698	0.0201146	0.00916193	0.00172224	0.00284878	0.00208745	0.000581495	6.22997e-05
7.58	0.0122464	0.0201305	0.00930906	0.00176723	0.00292829	0.00208916	0.000554787	6.44779e-05
7.59	0.0125444	0.0201603	0.00945861	0.00181531	0.0030072	0.00208077	0.000530467	6.67927e-05
7.6	0.0128133	0.0202077	0.00961107	0.00186018	0.00307375	0.00207653	0.000508195	6.92855e-05
7.61	0.0130973	0.0202519	0.00975604	0.001906	0.0031509	0.00206138	0.000487917	7.23043e-05
7.62	0.0133632	0.0203118	0.00990835	0.00195367	0.00321478	0.00204205	0.000470676	7.52671e-05
7.63	0.0136218	0.0204048	0.0100469	0.00199703	0.00328086	0.00202281	0.00045469	7.85883e-05
7.64	0.0139049	0.020496	0.0101926	0.00204172	0.00333678	0.0019974	0.000441157	8.22532e-05
7.65	0.0141334	0.0205849	0.0103319	0.00208638	0.00338865	0.00196823	0.000426845	8.57695e-05
7.66	0.0143659	0.0207067	0.0104545	0.00212858	0.00344381	0.00193754	0.00041409	8.98581e-05
7.67	0.0145993	0.0208001	0.0105909	0.0021717	0.00348377	0.00190826	0.000404897	9.40184e-05
7.68	0.0148025	0.0209091	0.0107229	0.00220917	0.00352663	0.00187412	0.000396471	9.7994e-05
7.69	0.0150017	0.0210354	0.0108463	0.00224497	0.00355997	0.00184295	0.000390756	0.000102714
7.7	0.0151701	0.0211617	0.0109536	0.00228441	0.0035932	0.00180942	0.000385977	0.000107348
7.71	0.0153211	0.0212854	0.0110693	0.00231776	0.00361649	0.00177385	0.000381339	0.000111806
7.72	0.0154342	0.0213987	0.0111744	0.00234961	0.00362964	0.00173954	0.000378042	0.00011708
7.73	0.0155517	0.0215141	0.0112547	0.00238274	0.00363671	0.00170686	0.000374766	0.000121952
7.74	0.0156598	0.0216369	0.0113376	0.00241073	0.00362684	0.00167484	0.000373009	0.000126835
7.75	0.0157253	0.0217641	0.0114104	0.00244006	0.00362247	0.00163745	0.00037164	0.000132007
7.76	0.0158045	0.0218834	0.0114922	0.00247031	0.00360866	0.00160454	0.000370641	0.000137203
7.77	0.0158413	0.0220141	0.0115728	0.00249728	0.00358427	0.0015697	0.000370091	0.00014252
7.78	0.0158925	0.0221329	0.0116363	0.00252234	0.00355782	0.00153463	0.0003692	0.000147443
7.79	0.0159421	0.0222577	0.0117269	0.00253977	0.00352649	0.00150147	0.000369325	0.00015285
7.8	0.0159703	0.0223714	0.0118039	0.00256208	0.00349311	0.00146565	0.000368349	0.000158036
7.81	0.0160238	0.0224866	0.0118357	0.00258943	0.00345508	0.00143129	0.000367447	0.000162992
7.82	0.0160671	0.0226277	0.0119031	0.0026073	0.00341921	0.00139487	0.000367115	0.000168418
7.83	0.0161297	0.0227383	0.0119622	0.00262702	0.00337906	0.00135902	0.000366309	0.000173058
7.84	0.0162002	0.0228522	0.0119975	0.00264478	0.00333413	0.00132489	0.000366222	0.000178155
7.85	0.0162967	0.0229817	0.0120716	0.00265502	0.00328732	0.0012883	0.000365769	0.000183058
7.86	0.0164225	0.0230781	0.0121098	0.00266852	0.0032323	0.00125146	0.00036552	0.00018751
7.87	0.0165521	0.0232031	0.012155	0.00268054	0.00318092	0.00121476	0.000366042	0.000192629
7.88	0.0167156	0.0233292	0.0122234	0.00268445	0.0031201	0.00117667	0.00036709	0.000196968
7.89	0.0169243	0.0234246	0.0122542	0.00269127	0.00305884	0.00114133	0.000368274	0.000201113
7.9	0.0171598	0.0235529	0.012297	0.0026972	0.00299271	0.00110578	0.00036994	0.000205715
7.91	0.017425	0.0236517	0.0123364	0.00269891	0.00291955	0.00107004	0.000372691	0.000209333
7.92	0.0177112	0.0237715	0.0123623	0.00270297	0.0028535	0.00103406	0.000374203	0.000212967
7.93	0.017851	0.0238893	0.0123999	0.00270125	0.00277461	0.000999929	0.000377087	0.000216462
7.94	0.0180013	0.0239815	0.0124369	0.00270099	0.00270055	0.000965139	0.000380917	0.000219187
7.95	0.0181127	0.0241064	0.0124547	0.00269527	0.00262301	0.000931254	0.000383792	0.000221905
7.96	0.0182472	0.0241949	0.0124843	0.00268704	0.00253902	0.000899166	0.000389025	0.000224023
7.97	0.0184179	0.0242931	0.0125221	0.00268164	0.00245896	0.000867147	0.000393442	0.000225703
7.98	0.0185438	0.0244113	0.01254	0.00266857	0.00237222	0.000837857	0.000398747	0.000226886
7.99	0.0186988	0.0245088	0.0125671	0.00265924	0.00228659	0.000808603	0.000405923	0.000227926
8	0.0188102	0.0246224	0.0125849	0.00264582	0.00219806	0.000782398	0.00041256	0.000228565
8.01	0.0189447	0.0247255	0.0126118	0.00262836	0.00211049	0.000757996	0.000421929	0.000228504
8.02	0.0190628	0.024794	0.0126344	0.00261628	0.00202125	0.000736137	0.000431926	0.00022828
8.03	0.0191855	0.0248938	0.0126581	0.00259716	0.00193172	0.000716451	0.000442213	0.000227696
8.04	0.0193002	0.024985	0.0126786	0.00258342	0.00184622	0.000697205	0.000455176	0.000226264
8.05	0.0194051	0.0250436	0.0126955	0.00256044	0.00175852	0.000683839	0.00046801	0.000224342
8.06	0.0195168	0.0251444	0.012731	0.00253673	0.00167456	0.000669253	0.000481695	0.000222239
8.07	0.0196239	0.0252168	0.0127433	0.00252188	0.0015945	0.000657758	0.000497412	0.000219339
8.08	0.0197225	0.0252508	0.0127722	0.00249373	0.00151596	0.000650536	0.000513361	0.000216328
8.09	0.0198027	0.0253233	0.0127983	0.00247211	0.00144153	0.000642739	0.000530287	0.000212714
8.1	0.0198937	0.025363	0.0128089	0.0024506	0.00137276	0.000637353	0.000548232	0.000208288
8.11	0.0199531	0.0253946	0.0128353	0.00242358	0.00130512	0.00063523	0.000567293	0.000204099
8.12	0.0200191	0.0254343	0.0128456	0.00239937	0.00124445	0.000636671	0.000588755	0.000199526
8.13	0.0200669	0.0254457	0.0128588	0.00237489	0.00118837	0.000638179	0.00060893	0.000194253
8.14	0.0200968	0.0254677	0.0128799	0.00234484	0.00113543	0.000644546	0.000629191	0.000189028
8.15	0.0201334	0.0254668	0.0128833	0.00231302	0.00108798	0.000650497	0.000651068	0.000183386
8.16	0.0201467	0.0254582	0.0128985	0.00228542	0.00104324	0.00065827	0.00067216	0.000177335
8.17	0.020145	0.0254397	0.0129137	0.00224791	0.00100233	0.000671844	0.000694522	0.000171394
8.18	0.0201613	0.0254157	0.0129191	0.00221552	0.000968225	0.000684948	0.0007167	0.000165155
8.19	0.0201566	0.0253582	0.0129225	0.00218455	0.000936567	0.0006998	0.000739504	0.000158815
8.2	0.0201357	0.0253227	0.0129332	0.00214505	0.000907964	0.00071754	0.00076233	0.000152213
8.21	0.0201387	0.0252662	0.0129387	0.0021169	0.000887051	0.000735631	0.000783745	0.000145696
8.22	0.0201105	0.0251861	0.0129384	0.00207765	0.000866298	0.000757176	0.000807841	0.00013906
8.23	0.0200903	0.0251297	0.0129402	0.00204157	0.000851798	0.00078113	0.000830067	0.00013248
8.24	0.0200794	0.0250444	0.0129489	0.00201091	0.000841641	0.000807324	0.000850001	0.00012615
8.25	0.0200449	0.0249662	0.0129461	0.00196956	0.00083395	0.000835129	0.000872105	0.000119594
8.26	0.0200306	0.0248666	0.0129416	0.00193651	0.000835543	0.000863641	0.000891259	0.000113249
8.27	0.0200124	0.0247723	0.0129339	0.00189976	0.00083616	0.00089717	0.000910776	0.000107022
8.28	0.0199671	0.0246796	0.0129342	0.00186286	0.000842628	0.000928099	0.000928767	0.000100741
8.29	0.0199549	0.0245788	0.012936	0.00182938	0.000855407	0.000963751	0.00094486	9.48531e-05
8.3	0.019907	0.0244731	0.0129191	0.00179171	0.000870198	0.00100108	0.000959812	8.91016e-05
8.31	0.0198742	0.0243475	0.0129223	0.00175393	0.000891596	0.00103716	0.000973801	8.36214e-05
8.32	0.0198529	0.0242543	0.012903	0.00171834	0.000915626	0.00107864	0.000987223	7.83158e-05
8.33	0.0198057	0.0241389	0.0128815	0.00168184	0.000944669	0.00111854	0.000995582	7.30695e-05
8.34	0.0197747	0.0240231	0.0128729	0.00164698	0.000979284	0.00116107	0.00100417	6.83821e-05
8.35	0.0197267	0.0239132	0.0128488	0.00161123	0.00101859	0.00120624	0.00100943	6.38108e-05
8.36	0.0196865	0.0237898	0.0128306	0.00157598	0.00106299	0.001252	0.00101242	5.93823e-05
8.37	0.0196329	0.0236927	0.0128139	0.00153902	0.00111428	0.00129958	0.00101478	5.53152e-05
8.38	0.0195921	0.0235617	0.0127873	0.00150456	0.0011737	0.00134827	0.00101108	5.15339e-05
8.39	0.01954	0.0234436	0.0127589	0.00147214	0.00123504	0.00139666	0.00100774	4.79485e-05
8.4	0.0194997	0.0233389	0.0127297	0.00143741	0.00130329	0.00144707	0.00100082	4.46616e-05
8.41	0.0194556	0.0232154	0.0127003	0.00140384	0.0013761	0.00149762	0.00099021	4.17266e-05
8.42	0.0194077	0.0231366	0.0126618	0.00137321	0.0014532	0.00154666	0.000978083	3.8869e-05
8.43	0.0193631	0.0230364	0.0126302	0.00134284	0.00153751	0.00159631	0.000962092	3.65071e-05
8.44	0.019348	0.0229439	0.0125969	0.00131263	0.00162347	0.00164497	0.00094723	3.42094e-05
8.45	0.0193255	0.0228627	0.0125388	0.00128469	0.00171628	0.001694	0.000927328	3.21861e-05
8.46	0.0193065	0.0227246	0.0125121	0.00125697	0.00180978	0.00174067	0.000906117	3.05215e-05
8.47	0.0192717	0.0226014	0.0124633	0.00123004	0.00190706	0.00178305	0.000886495	2.87733e-05
8.48	0.019306	0.0225011	0.0124005	0.0012063	0.00200347	0.00182787	0.000862535	2.75242e-05
8.49	0.0193292	0.0224092	0.0123651	0.00118248	0.00209675	0.00186648	0.000838119	2.62955e-05
8.5	0.01935	0.0222974	0.0123056	0.00115922	0.0021955	0.00190401	0.000815527	2.51826e-05
8.51	0.0194577	0.0221831	0.0122565	0.00113883	0.00228829	0.00193146	0.000789962	2.44967e-05
8.52	0.0194942	0.0221087	0.0121907	0.00111661	0.00238047	0.00196115	0.000764077	2.37744e-05
8.53	0.019615	0.0219819	0.0121316	0.00109669	0.00247448	0.00197807	0.000740192	2.33481e-05
8.54	0.0197208	0.0218963	0.0120849	0.00107923	0.00255851	0.00200033	0.000713344	2.3024e-05
8.55	0.0198543	0.0218161	0.0120107	0.00106201	0.0026446	0.00201032	0.000688494	2.28621e-05
8.56	0.0200241	0.0216946	0.0119577	0.00104599	0.00272368	0.00201291	0.000663757	2.29215e-05
8.57	0.0201739	0.0216349	0.0118937	0.00103063	0.0027959	0.00202538	0.000638644	2.29599e-05
8.58	0.0203896	0.021522	0.0118203	0.00101718	0.00286816	0.00200637	0.000617163	2.32985e-05
8.59	0.0205611	0.0214281	0.0117736	0.00100458	0.00292507	0.00200805	0.00059451	2.37567e-05
8.6	0.0207415	0.021354	0.0117035	0.000994169	0.00297767	0.00198679	0.000574099	2.43099e-05
8.61	0.020952	0.0212422	0.011629	0.000985324	0.00302166	0.00195885	0.000555845	2.51756e-05
8.62	0.021111	0.0211682	0.0115661	0.000976468	0.00305558	0.00193733	0.000537924	2.61136e-05
8.63	0.0213255	0.0210982	0.0114823	0.000969134	0.00308388	0.00189555	0.000523008	2.72321e-05
8.64	0.0215218	0.0210151	0.011421	0.000963701	0.00310397	0.00186167	0.000507938	2.85794e-05
8.65	0.0217212	0.0209462	0.0113563	0.000958923	0.00311542	0.00181688	0.000494564	3.00883e-05
8.66	0.021938	0.0208924	0.0112808	0.000955254	0.00311827	0.00176994	0.000483364	3.18896e-05
8.67	0.0221119	0.0208439	0.0112014	0.000954041	0.0031125	0.00172589	0.000472188	3.37305e-05
8.68	0.0222713	0.0208085	0.0111324	0.000953321	0.00311308	0.00167061	0.000463828	3.58912e-05
8.69	0.0224094	0.0207615	0.011058	0.000953042	0.00309816	0.00162084	0.000457259	3.82768e-05
8.7	0.0225481	0.0207645	0.0109768	0.000956486	0.00308051	0.00157365	0.000452476	4.0723e-05
8.71	0.0226632	0.0207421	0.0108997	0.000959439	0.00306642	0.00152092	0.000450128	4.36253e-05
8.72	0.022725	0.0207413	0.0108127	0.000964527	0.0030281	0.00147591	0.000448253	4.66965e-05
8.73	0.0228617	0.0207591	0.0107395	0.000971823	0.00301266	0.00143466	0.000448093	4.98399e-05
8.74	0.0229282	0.0207447	0.0106516	0.000979378	0.0029763	0.00139189	0.000450277	5.33459e-05
8.75	0.0229192	0.0208073	0.0105747	0.000989345	0.0029468	0.0013564	0.000451832	5.7046e-05
8.76	0.0230146	0.0208217	0.0104825	0.000999359	0.00289904	0.00131982	0.000456044	6.07599e-05
8.77	0.0230046	0.0208499	0.0103899	0.00101046	0.00284758	0.0012899	0.000462129	6.47911e-05
8.78	0.0230532	0.0209021	0.0103072	0.0010242	0.00281501	0.00126063	0.000467695	6.8919e-05
8.79	0.0230942	0.0209154	0.0102094	0.00103857	0.00270754	0.0012322	0.000476125	7.32568e-05
8.8	0.0231117	0.0209805	0.0101256	0.00105215	0.00263768	0.00120922	0.000486027	7.78313e-05
8.81	0.023335	0.0210059	0.0100265	0.00106932	0.0026176	0.00118463	0.00049517	8.23252e-05
8.82	0.0234345	0.0210578	0.00993455	0.00108658	0.00255395	0.00116544	0.000506689	8.71695e-05
8.83	0.0236465	0.0211081	0.00984047	0.00110248	0.00249679	0.0011425	0.000518395	9.20381e-05
8.84	0.023891	0.0211328	0.00973597	0.0011245	0.00242269	0.00112296	0.000530089	9.66465e-05
8.85	0.0240514	0.0211836	0.00964921	0.00114432	0.0023463	0.00110478	0.000543453	0.000101523
8.86	0.0242173	0.0212027	0.00953444	0.00116411	0.00227675	0.00108336	0.000556848	0.000106433
8.87	0.0242692	0.021238	0.00943957	0.00118781	0.00222585	0.00106367	0.000570757	0.000111316
8.88	0.0243271	0.0212697	0.00934312	0.00120713	0.00219039	0.001042	0.000584365	0.000116144
8.89	0.0243797	0.0212927	0.00922849	0.0012322	0.00212807	0.00102184	0.000599062	0.000120927
8.9	0.0243198	0.0213322	0.00914035	0.00125771	0.00208039	0.00100176	0.000613582	0.000125561
8.91	0.0242424	0.0213288	0.00903686	0.00128025	0.00203595	0.000980477	0.000627171	0.000130157
8.92	0.0240735	0.021362	0.00894505	0.00130671	0.00198502	0.000960614	0.000641998	0.00013464
8.93	0.0238727	0.021385	0.0088476	0.00133122	0.00194209	0.000938704	0.000655333	0.000138881
8.94	0.0235673	0.0214015	0.00874786	0.00135777	0.00189139	0.000916889	0.000668845	0.000143038
8.95	0.0232351	0.0214396	0.008662	0.0013854	0.00184989	0.000896383	0.000682749	0.000146926
8.96	0.0229546	0.0214486	0.00855726	0.00141096	0.00180412	0.000873371	0.000696483	0.000150689
8.97	0.0226099	0.0214603	0.00846512	0.00143941	0.00175841	0.000853684	0.000711945	0.000154342
8.98	0.0222613	0.021493	0.00837255	0.00146945	0.00171684	0.000835452	0.000726322	0.000157554
8.99	0.0218937	0.0215099	0.00826916	0.00150019	0.00166969	0.000815689	0.000741552	0.000160549
9	0.0215193	0.0215292	0.00818056	0.00152837	0.00162808	0.000797346	0.00075759	0.000163413
9.01	0.0211654	0.0215627	0.00808595	0.0015566	0.00158442	0.000779118	0.000773942	0.000165774
9.02	0.0207911	0.0215983	0.00799129	0.00158703	0.00154376	0.000764452	0.000791154	0.000168018
9.03	0.0204475	0.0216189	0.00790106	0.0016172	0.00150279	0.000752755	0.000809148	0.000169962
9.04	0.0200922	0.0216532	0.00780454	0.00165105	0.00146106	0.000736875	0.000828603	0.000171373
9.05	0.0197559	0.0216877	0.00771568	0.00168053	0.00142393	0.000726734	0.000847595	0.000172336
9.06	0.0194529	0.0217162	0.00762136	0.0017133	0.00138809	0.00071873	0.000867152	0.000173004
9.07	0.0191489	0.0217778	0.00753175	0.00174609	0.00135206	0.00071277	0.000888658	0.000173227
9.08	0.018874	0.0218043	0.00744924	0.00177645	0.00131861	0.000710723	0.000910025	0.000173054
9.09	0.0186335	0.021867	0.00735292	0.00181141	0.00128907	0.00070739	0.000931784	0.000172502
9.1	0.0184239	0.021911	0.00726819	0.00184193	0.00126153	0.000710918	0.000952703	0.000171424
9.11	0.0182375	0.0219517	0.00718379	0.00187665	0.00123606	0.000713724	0.000973966	0.000169958
9.12	0.0180845	0.022009	0.00708936	0.00190891	0.0012145	0.00072017	0.00099707	0.00016829
9.13	0.0179578	0.0220427	0.00700719	0.00193838	0.00119669	0.000729883	0.00101766	0.000166121
9.14	0.017857	0.0221219	0.00691498	0.00197312	0.00118031	0.000737726	0.00103958	0.000163504
9.15	0.0178	0.0221688	0.00682986	0.00200543	0.00116678	0.000750844	0.00106045	0.000160716
9.16	0.0177657	0.0222421	0.00674413	0.002037	0.00115824	0.000766376	0.00108026	0.000157241
9.17	0.0177604	0.0222947	0.00665587	0.00206922	0.00115344	0.000785788	0.00109935	0.000153619
9.18	0.0177831	0.0223482	0.00657456	0.0020995	0.0011516	0.000810207	0.00111722	0.00014961
9.19	0.017799	0.0224221	0.00647733	0.00213144	0.00115568	0.000833553	0.00113638	0.000145479
9.2	0.0178478	0.0224538	0.0063907	0.00216315	0.0011615	0.000863661	0.00115147	0.000141039
9.21	0.0179101	0.0225226	0.00630338	0.00219196	0.00117231	0.000897224	0.001167	0.000136266
9.22	0.0179717	0.0225741	0.00621001	0.00222447	0.00118701	0.000930845	0.00118125	0.000131421
9.23	0.0180409	0.0226296	0.00612827	0.00225628	0.00120591	0.000969967	0.00119168	0.000126216
9.24	0.0181169	0.0226743	0.00603762	0.00228389	0.00123066	0.00100609	0.0011998	0.000120891
9.25	0.0181895	0.0226947	0.00595214	0.0023134	0.00125752	0.0010494	0.00120682	0.000115562
9.26	0.0182623	0.022744	0.0058657	0.00234263	0.00128938	0.00109357	0.00121096	0.000110306
9.27	0.0183378	0.0227604	0.0057739	0.00236955	0.00132633	0.00113962	0.00121112	0.000105051
9.28	0.0183913	0.0227817	0.00569209	0.00239506	0.00136599	0.00119122	0.00121129	9.97107e-05
9.29	0.0184505	0.0228182	0.00560371	0.00242142	0.00141088	0.00123938	0.00120921	9.45376e-05
9.3	0.018513	0.022814	0.00551185	0.00244572	0.0014593	0.00129686	0.00120329	8.93637e-05
9.31	0.0185588	0.0228201	0.00542234	0.00247082	0.00151401	0.0013506	0.00119625	8.40612e-05
9.32	0.0185915	0.0228327	0.0053303	0.00249532	0.00157271	0.00140898	0.0011852	7.90441e-05
9.33	0.0186392	0.0228092	0.0052384	0.00251706	0.00163654	0.00146993	0.00117319	7.37574e-05
9.34	0.0186645	0.0228079	0.00515251	0.00253632	0.00170808	0.0015276	0.00116004	6.88437e-05
9.35	0.0186844	0.0227812	0.00504304	0.00255605	0.00178324	0.00159161	0.00114136	6.40726e-05
9.36	0.0187135	0.0227469	0.00494469	0.00257766	0.00186987	0.0016504	0.00112451	5.92829e-05
9.37	0.0187457	0.0227241	0.00485818	0.00259291	0.00195686	0.00171152	0.00110461	5.49221e-05
9.38	0.0187757	0.0226711	0.00475892	0.00260741	0.00204644	0.00177247	0.00108297	5.04903e-05
9.39	0.0188118	0.0226312	0.00467509	0.00262551	0.00214701	0.00183115	0.00106288	4.63791e-05
9.4	0.0188386	0.0225875	0.00458665	0.00263725	0.00224144	0.00188993	0.00103934	4.26288e-05
9.41	0.0188676	0.0225279	0.00450158	0.00264663	0.00234667	0.00194132	0.00101567	3.8824e-05
9.42	0.0189091	0.0224596	0.0044167	0.00265868	0.00245638	0.00199377	0.000991419	3.54326e-05
9.43	0.0189401	0.0223971	0.00433257	0.00266611	0.00256481	0.0020426	0.000965454	3.22506e-05
9.44	0.0189749	0.0223168	0.00425265	0.00267145	0.00268324	0.00208841	0.000939228	2.92179e-05
9.45	0.0190154	0.022254	0.00417244	0.00267741	0.00279977	0.00213369	0.000913386	2.65685e-05
9.46	0.0190736	0.022188	0.00409336	0.00268298	0.00292443	0.00217181	0.000887306	2.39377e-05
9.47	0.0190991	0.0220748	0.00401941	0.00268257	0.00304776	0.00220919	0.000860825	2.15999e-05
9.48	0.0191678	0.0219953	0.00394873	0.00268392	0.00317569	0.00224024	0.000833886	1.94701e-05
9.49	0.0192379	0.0219166	0.00387753	0.00268486	0.00331125	0.00226528	0.000808433	1.74669e-05
9.5	0.0192733	0.0218189	0.0038144	0.00267726	0.00343895	0.00228393	0.000783627	1.56786e-05
9.51	0.0193478	0.0217401	0.00375315	0.00267086	0.00356833	0.0022968	0.000758171	1.41074e-05
9.52	0.0194215	0.0216495	0.00369661	0.0026666	0.0037009	0.00230257	0.00073427	1.26663e-05
9.53	0.0194872	0.0215518	0.00364467	0.00265454	0.0038173	0.00230376	0.000710583	1.13963e-05
9.54	0.019576	0.0214603	0.00359396	0.00264777	0.00392935	0.00229889	0.000688212	1.03845e-05
9.55	0.0196617	0.0213853	0.00354747	0.0026343	0.00404827	0.00228814	0.000667681	9.43306e-06
9.56	0.0197356	0.02131	0.00350512	0.00261956	0.00414649	0.00227725	0.000646841	8.61002e-06
9.57	0.0198319	0.0212307	0.0034656	0.00260641	0.00423099	0.00224563	0.000627985	7.95872e-06
9.58	0.0198983	0.021188	0.00342837	0.00258478	0.00430991	0.00220512	0.000610792	7.36996e-06
9.59	0.0199881	0.0211124	0.00339468	0.00256943	0.00437086	0.00217916	0.000594017	6.90187e-06
9.6	0.0200638	0.0210751	0.00336611	0.00254929	0.00441323	0.00213019	0.000579857	6.56077e-06
9.61	0.0201503	0.0210476	0.00333743	0.0025251	0.00444825	0.00207554	0.000567323	6.29703e-06
9.62	0.020211	0.0209967	0.00331248	0.00250381	0.00445609	0.0020261	0.000555759	6.07345e-06
9.63	0.0203153	0.0210077	0.00329483	0.00247755	0.00444542	0.00195837	0.000545839	5.98696e-06
9.64	0.0204604	0.020969	0.00327912	0.00245165	0.00440924	0.00188829	0.000537778	5.97746e-06
9.65	0.0205189	0.0209699	0.00326577	0.00242791	0.00433732	0.00183003	0.00053141	6.02188e-06
9.66	0.0206544	0.0209721	0.00325776	0.00239753	0.00426329	0.00175697	0.000526235	6.18033e-06
9.67	0.0207731	0.0209545	0.00325439	0.00236784	0.00414768	0.00168491	0.000522654	6.39995e-06
9.68	0.0208817	0.020977	0.00325283	0.00233715	0.00401637	0.00161583	0.000519491	6.71172e-06
9.69	0.0210191	0.0209754	0.0032594	0.0023065	0.00385696	0.00153805	0.00051902	7.13634e-06
9.7	0.0210897	0.0209802	0.00326902	0.00227469	0.00369293	0.00146884	0.000520585	7.63803e-06
9.71	0.0212132	0.0209856	0.00327716	0.00223948	0.00352147	0.0013946	0.00052237	8.24073e-06
9.72	0.0212964	0.0209824	0.00329136	0.00220686	0.00333046	0.00133014	0.000529002	8.97599e-06
9.73	0.021372	0.020999	0.00331	0.00217377	0.00318114	0.00126789	0.000535576	9.80711e-06
9.74	0.0214775	0.0210065	0.00332984	0.00213733	0.003016	0.00121028	0.000543852	1.07628e-05
9.75	0.021537	0.021004	0.00335487	0.00210121	0.00288195	0.001158	0.000554601	1.19079e-05
9.76	0.0216047	0.0210144	0.00338485	0.0020633	0.00277047	0.0011098	0.000564839	1.31358e-05
9.77	0.0216403	0.0210177	0.00341652	0.00202923	0.00266576	0.00106713	0.000579679	1.44921e-05
9.78	0.0216569	0.0210364	0.00345012	0.00199371	0.00259798	0.00102627	0.000594531	1.61648e-05
9.79	0.0216714	0.0210486	0.00349031	0.00195648	0.00253448	0.000993028	0.000610905	1.78725e-05
9.8	0.0216699	0.0210639	0.00353258	0.00192322	0.00249458	0.000961528	0.000630444	1.97066e-05
9.81	0.0216177	0.0210823	0.00357393	0.00188669	0.00246826	0.000938342	0.000649298	2.19253e-05
9.82	0.0215797	0.0211082	0.00362304	0.00184994	0.00245031	0.000919206	0.000670293	2.41303e-05
9.83	0.0215257	0.0211518	0.00367616	0.00181399	0.0024398	0.000903679	0.000691933	2.66088e-05
9.84	0.021445	0.0211602	0.00373481	0.00178002	0.00243295	0.0008941	0.00071508	2.94158e-05
9.85	0.0213561	0.0211748	0.00379335	0.00174709	0.00243183	0.000887231	0.000740675	3.21567e-05
9.86	0.0212386	0.0212333	0.00385892	0.0017116	0.00243125	0.000882862	0.000765978	3.52561e-05
9.87	0.0211208	0.0212578	0.00392928	0.001678	0.00243428	0.000880937	0.000792232	3.85769e-05
9.88	0.0209999	0.0213089	0.00399675	0.001648	0.0024412	0.000885979	0.00081962	4.18071e-05
9.89	0.0208647	0.0213703	0.00407502	0.00161482	0.00244709	0.000889119	0.000847199	4.55201e-05
9.9	0.020713	0.0213935	0.00414851	0.00158502	0.00244989	0.000897465	0.000876969	4.9237e-05
9.91	0.020553	0.0214609	0.00422642	0.00155712	0.00245121	0.000906536	0.00090623	5.30015e-05
9.92	0.0203786	0.0214959	0.00430977	0.00152642	0.00245182	0.000916181	0.000934413	5.70625e-05
9.93	0.020181	0.0215286	0.00438729	0.00149754	0.00244255	0.000928729	0.000963962	6.10135e-05
9.94	0.0199951	0.0215754	0.00447288	0.00147085	0.00244291	0.000939179	0.000991891	6.51802e-05
9.95	0.0198204	0.0215879	0.00455718	0.00144122	0.00243299	0.000953223	0.00102071	6.94343e-05
9.96	0.0197003	0.0216174	0.00464496	0.00141668	0.00241944	0.000963443	0.00104995	7.33872e-05
9.97	0.01955	0.0216446	0.00473591	0.00139256	0.00241418	0.000975869	0.0010781	7.74582e-05
9.98	0.0193675	0.0216519	0.00481857	0.00136657	0.00240074	0.000988585	0.0011063	8.16536e-05
9.99	0.0194856	0.0216638	0.0049122	0.00134553	0.00240151	0.000999312	0.00113196	8.55302e-05
10	0.0194057	0.0216701	0.00500045	0.0013224	0.0023959	0.00101296	0.00115701	8.95846e-05
10.01	0.0193405	0.0216579	0.00509335	0.00130111	0.00239976	0.00102587	0.00118092	9.36634e-05
10.02	0.0192124	0.0216558	0.00518858	0.00128292	0.00243031	0.00103815	0.00120158	9.73905e-05
10.03	0.0189967	0.0216559	0.00527177	0.0012617	0.00256623	0.00105161	0.00122137	0.000100925
10.04	0.0190337	0.0216478	0.00537142	0.00124249	0.00268834	0.00106614	0.00123909	0.000104701
10.05	0.0188909	0.0216534	0.00545839	0.00122502	0.00270874	0.00108083	0.00125716	0.000107925
10.06	0.0188851	0.0216464	0.00554674	0.00120891	0.00272947	0.00109571	0.00127244	0.000110838
10.07	0.0187778	0.0216369	0.00564109	0.00119211	0.00273579	0.00111267	0.0012873	0.000113926
10.08	0.0186557	0.0216155	0.00571861	0.00117565	0.00272891	0.00113005	0.00130232	0.000116459
10.09	0.0185933	0.0216064	0.00580637	0.00116253	0.00270841	0.00114666	0.00131408	0.000118898
10.1	0.0184183	0.0215923	0.00589387	0.00114829	0.00269513	0.0011661	0.00132563	0.000121208
10.11	0.0183613	0.02159	0.005976	0.00113599	0.0026978	0.00118728	0.0013355	0.000122949
10.12	0.0182376	0.0215729	0.00606568	0.00112388	0.00267141	0.00120827	0.00134249	0.000124729
10.13	0.018135	0.0215509	0.00615157	0.00111225	0.00265909	0.00123305	0.00134982	0.000126234
10.14	0.0180626	0.0215536	0.00623312	0.00110192	0.00264162	0.00126049	0.00135285	0.000127092
10.15	0.0179539	0.0215314	0.00632746	0.00109109	0.0026265	0.00128786	0.00135326	0.000127962
10.16	0.0179133	0.0215337	0.00640777	0.00108352	0.00262311	0.00131841	0.00135299	0.000128368
10.17	0.0178276	0.0215262	0.00648746	0.00107523	0.00261443	0.00134927	0.00134968	0.000128326
10.18	0.017779	0.0215152	0.00657537	0.0010683	0.00261953	0.00138167	0.00134538	0.00012823
10.19	0.0177324	0.021523	0.00665318	0.00106249	0.00261918	0.00141797	0.00133851	0.000127427
10.2	0.0176807	0.0215137	0.00674264	0.00105712	0.0026345	0.00145143	0.00132973	0.000126454
10.21	0.0176758	0.0215267	0.0068263	0.00105366	0.00265686	0.00148619	0.00131755	0.000125357
10.22	0.0176564	0.0215318	0.00691148	0.00104899	0.00267908	0.00152488	0.00130212	0.00012365
10.23	0.0176682	0.0215337	0.00700224	0.0010475	0.00271883	0.00156022	0.00128623	0.000121687
10.24	0.0177006	0.0215443	0.00708509	0.0010455	0.00276023	0.00159585	0.00126754	0.000119215
10.25	0.0177357	0.0215503	0.00717611	0.00104484	0.0028126	0.00163023	0.00124585	0.000116579
10.26	0.0178122	0.021594	0.00726753	0.00104684	0.00288451	0.00166629	0.00122329	0.000113674
10.27	0.017901	0.0215944	0.00735621	0.00104701	0.00295455	0.00170244	0.00119819	0.000110141
10.28	0.0180039	0.0215883	0.00744744	0.00105045	0.00304032	0.00173155	0.00117119	0.000106741
10.29	0.018145	0.0216515	0.00753396	0.00105363	0.00313612	0.00176521	0.00114298	0.00010319
10.3	0.0182891	0.021653	0.00762725	0.00105738	0.00323276	0.00179232	0.00111259	9.90364e-05
10.31	0.0184708	0.0216826	0.00772578	0.00106332	0.00334988	0.00181473	0.00108188	9.52178e-05
10.32	0.0186629	0.0217203	0.00781881	0.00106879	0.00346535	0.00183722	0.00104974	9.11048e-05
10.33	0.0188531	0.0217163	0.00791489	0.0010758	0.00358702	0.00185109	0.00101662	8.6804e-05
10.34	0.0190627	0.0217597	0.00801091	0.00108415	0.00371487	0.00186521	0.000985595	8.26442e-05
10.35	0.0192849	0.0217779	0.00810392	0.00109215	0.00383438	0.00187329	0.000951652	7.81225e-05
10.36	0.0195224	0.0218053	0.00821089	0.00110316	0.00395736	0.00187631	0.000917613	7.37881e-05
10.37	0.019761	0.0218244	0.00829999	0.00111377	0.00406908	0.00187595	0.000885178	6.9407e-05
10.38	0.0199999	0.0218282	0.00839557	0.00112628	0.00416732	0.00187179	0.000850298	6.50119e-05
10.39	0.0202299	0.0218546	0.00849426	0.00114115	0.00426544	0.00186251	0.000818159	6.08337e-05
10.4	0.0204814	0.021847	0.00858276	0.00115495	0.00434732	0.00185094	0.000785683	5.66863e-05
10.41	0.0207115	0.0218535	0.00868539	0.00117131	0.00441567	0.00183479	0.000753801	5.25592e-05
10.42	0.0209354	0.0218615	0.00877462	0.00118725	0.00446965	0.00181168	0.000723791	4.85984e-05
10.43	0.0211658	0.021844	0.00887736	0.00120494	0.00450764	0.00179107	0.000693089	4.46725e-05
10.44	0.021367	0.0218517	0.00897139	0.0012243	0.00453229	0.001764	0.000665004	4.0962e-05
10.45	0.02158	0.0218316	0.00906279	0.00124198	0.00454213	0.00173369	0.000637748	3.74164e-05
10.46	0.021776	0.0218185	0.00916036	0.00126096	0.00453614	0.00170173	0.000610656	3.38912e-05
10.47	0.021969	0.0218096	0.00924229	0.00128219	0.00451198	0.00166707	0.000587122	3.06541e-05
10.48	0.0221469	0.0217697	0.00934204	0.00130426	0.00447895	0.00163197	0.000562837	2.75124e-05
10.49	0.0223112	0.0217481	0.00942832	0.00132747	0.00443212	0.00159293	0.000540749	2.46034e-05
10.5	0.0224898	0.0217082	0.00951253	0.00135164	0.00437314	0.00155383	0.000519662	2.19193e-05
10.51	0.0226289	0.0216755	0.00960903	0.0013751	0.00430247	0.00151582	0.000498636	1.93567e-05
10.52	0.0227764	0.0216322	0.00968772	0.00140131	0.00422567	0.0014756	0.000481269	1.70787e-05
10.53	0.0229069	0.0215862	0.00977799	0.00142778	0.004141	0.00143621	0.000463025	1.49696e-05
10.54	0.0230072	0.0215428	0.00986727	0.00145305	0.00405094	0.0013949	0.000447077	1.2988e-05
10.55	0.0231272	0.0214888	0.00994765	0.00148208	0.0039546	0.00135548	0.000433	1.1252e-05
10.56	0.0232263	0.0214363	0.0100318	0.00150872	0.00385953	0.00131932	0.000418979	9.68259e-06
10.57	0.0233051	0.0213892	0.0101151	0.00153624	0.00376781	0.00128133	0.00040774	8.25962e-06
10.58	0.0234042	0.0213218	0.0101926	0.00156851	0.00366828	0.00124765	0.000397581	7.05388e-06
10.59	0.0234677	0.021251	0.0102586	0.00159512	0.00357603	0.00121292	0.000387948	5.97387e-06
10.6	0.0235153	0.0211864	0.010341	0.00162611	0.00348303	0.00118078	0.000380783	5.00375e-06
10.61	0.0235941	0.0211056	0.0104054	0.00165844	0.00339407	0.00115026	0.000374012	4.1807e-06
10.62	0.0236187	0.0210444	0.0104617	0.00168614	0.00330759	0.00112007	0.000369061	3.47686e-06
10.63	0.0236589	0.0209742	0.0105399	0.00172001	0.00322376	0.00109409	0.000365435	2.86328e-06
10.64	0.0236923	0.0208885	0.0105933	0.00175064	0.00315299	0.00106697	0.000362746	2.3806e-06
10.65	0.0237139	0.0208343	0.0106504	0.00178095	0.00308146	0.00104142	0.000362407	1.96547e-06
10.66	0.0237336	0.0207901	0.0107084	0.00181323	0.00301346	0.00101677	0.000362851	1.62003e-06
10.67	0.0237254	0.0207074	0.0107596	0.00184244	0.00295574	0.000993985	0.000364615	1.35792e-06
10.68	0.0237563	0.0206649	0.0108098	0.00187595	0.0029013	0.000972389	0.000368726	1.1468e-06
10.69	0.0237441	0.020616	0.0108493	0.00190823	0.00285736	0.000950428	0.000373523	9.94059e-07
10.7	0.0237078	0.0205574	0.010888	0.00193953	0.00282201	0.000931368	0.000379875	8.74044e-07
10.71	0.0236975	0.0205212	0.0109311	0.0019727	0.00279012	0.000913247	0.000388542	7.93808e-07
10.72	0.0236552	0.0204922	0.0109602	0.00200456	0.00277256	0.000897377	0.000396982	7.53817e-07
10.73	0.023612	0.0204774	0.0109883	0.00203491	0.00276367	0.000883611	0.000407886	7.46574e-07
10.74	0.0235538	0.0204496	0.0110224	0.00206509	0.00276341	0.000871724	0.000420643	7.54272e-07
10.75	0.0234653	0.020471	0.0110448	0.00209536	0.00277478	0.000861757	0.000434966	7.94129e-07
10.76	0.0234553	0.0204468	0.0110678	0.00212445	0.00279836	0.00085208	0.00045127	8.71441e-07
10.77	0.0234112	0.0204677	0.0110892	0.00215539	0.00283235	0.000847455	0.000468661	9.60576e-07
10.78	0.0233652	0.0205185	0.0111148	0.00218343	0.00286593	0.000842782	0.00048905	1.1101e-06
10.79	0.0233193	0.020529	0.0111317	0.00221319	0.00291547	0.000841661	0.00050958	1.30987e-06
10.8	0.0232322	0.020599	0.0111421	0.00224193	0.00296704	0.000846239	0.000532117	1.55633e-06
10.81	0.0231755	0.0206282	0.0111531	0.00226648	0.00302679	0.00084918	0.000557407	1.86589e-06
10.82	0.0230677	0.020689	0.0111641	0.00229314	0.00309762	0.000858078	0.000582929	2.24933e-06
10.83	0.0229916	0.0207473	0.0111709	0.00232003	0.00317149	0.000869305	0.000610525	2.75567e-06
10.84	0.0228497	0.0207883	0.0111721	0.0023475	0.00325548	0.000883263	0.00063989	3.31316e-06
10.85	0.0226901	0.0208767	0.0111703	0.0023702	0.00334018	0.000900713	0.000669602	4.00172e-06
10.86	0.0225746	0.0209486	0.0111669	0.00239313	0.00343684	0.00092095	0.000701431	4.82645e-06
10.87	0.0224069	0.0210322	0.0111734	0.00241605	0.00353083	0.000944846	0.000734877	5.745e-06
10.88	0.0222848	0.0211118	0.0111717	0.00243499	0.00363372	0.000968594	0.000767998	6.86804e-06
10.89	0.0221559	0.021182	0.0111608	0.00245882	0.00373738	0.000996804	0.000802606	8.10867e-06
10.9	0.0220268	0.0212675	0.0111622	0.00247672	0.00383816	0.00102866	0.00083824	9.52834e-06
10.91	0.0218724	0.021314	0.0111534	0.00249432	0.00395242	0.00105842	0.000874116	1.11455e-05
10.92	0.0217193	0.0213372	0.0111477	0.00251258	0.00404393	0.00109407	0.000910356	1.29319e-05
10.93	0.021593	0.0213961	0.011137	0.00252734	0.00415454	0.00113021	0.00094613	1.49862e-05
10.94	0.0214257	0.0214537	0.0111217	0.00254225	0.00425805	0.00116626	0.000982788	1.71516e-05
10.95	0.0212478	0.0214935	0.0111236	0.00255622	0.0043544	0.00120697	0.00101875	1.95394e-05
10.96	0.0210539	0.021557	0.0110979	0.00256747	0.0044537	0.00124471	0.00105394	2.21795e-05
10.97	0.0208483	0.0215922	0.0110813	0.00257807	0.00453683	0.00128644	0.00108756	2.488e-05
10.98	0.0206421	0.0216236	0.0110651	0.00258909	0.00462784	0.00132702	0.00112111	2.79667e-05
10.99	0.0204134	0.0216631	0.0110244	0.00259552	0.0047087	0.00136773	0.00115202	3.10672e-05
11	0.0201635	0.0216919	0.0110019	0.00260288	0.00478089	0.00140934	0.00118235	3.44103e-05
11.01	0.0198879	0.0217222	0.0109578	0.00260638	0.00485852	0.00144975	0.00121122	3.80577e-05
11.02	0.0196264	0.0217364	0.0109283	0.00260751	0.00494366	0.0014894	0.00123575	4.14709e-05
11.03	0.0193347	0.0217475	0.0108933	0.00260854	0.00501708	0.00152418	0.00125988	4.52296e-05
11.04	0.0190695	0.0217676	0.0108318	0.00260699	0.0050864	0.0015616	0.00128054	4.91078e-05
11.05	0.0187887	0.0217511	0.010804	0.00260675	0.0051794	0.00159604	0.00129968	5.29174e-05
11.06	0.0185103	0.0217465	0.0107371	0.00260428	0.00521084	0.00162605	0.00131661	5.69609e-05
11.07	0.0182639	0.021732	0.0106777	0.00259545	0.00521694	0.00165839	0.00132964	6.08305e-05
11.08	0.017963	0.0217118	0.0106309	0.00258868	0.00520179	0.00168548	0.00134182	6.46427e-05
11.09	0.0176653	0.0216762	0.0105477	0.00258103	0.00517007	0.00171318	0.00135024	6.85411e-05
11.1	0.0174162	0.021613	0.010494	0.00256523	0.00516224	0.00173839	0.00135535	7.23274e-05
11.11	0.0171308	0.0215688	0.0104166	0.00255593	0.00509426	0.00176167	0.00135779	7.59265e-05
11.12	0.0169497	0.0215177	0.0103369	0.00254275	0.00505288	0.0017829	0.00135882	7.95631e-05
11.13	0.0167923	0.0214607	0.0102648	0.00252767	0.00496445	0.00180242	0.00135616	8.30024e-05
11.14	0.0166267	0.021399	0.0101786	0.00251161	0.00487478	0.00182239	0.00135248	8.63131e-05
11.15	0.016525	0.0213416	0.010098	0.00249095	0.00478317	0.00183529	0.00134443	8.97064e-05
11.16	0.0163754	0.0212775	0.0100161	0.00247568	0.0046703	0.00184869	0.00133405	9.24553e-05
11.17	0.016249	0.0212317	0.00992638	0.00245364	0.00456523	0.00185749	0.00132201	9.53041e-05
11.18	0.0160965	0.0211689	0.00983428	0.00243036	0.00444239	0.00186397	0.00130634	9.80895e-05
11.19	0.0159317	0.0211206	0.00974678	0.00240903	0.00432308	0.00187024	0.0012891	0.000100034
11.2	0.0157826	0.0210654	0.00965286	0.00238434	0.00418345	0.00187071	0.0012688	0.000102151
11.21	0.0156114	0.0210041	0.00955938	0.00236031	0.00406431	0.00187009	0.00124738	0.000104
11.22	0.015476	0.0209548	0.00947044	0.00233541	0.0039375	0.00186468	0.00122428	0.00010529
11.23	0.0153312	0.0208967	0.00938409	0.00230826	0.00381364	0.00185644	0.00120085	0.00010672
11.24	0.0151869	0.0208425	0.00928296	0.00228317	0.00369608	0.0018444	0.0011756	0.000107532
11.25	0.0150543	0.0207895	0.00919459	0.00225586	0.00356877	0.00182741	0.00115079	0.00010791
11.26	0.0149184	0.0207557	0.00911261	0.00222777	0.00344932	0.00180811	0.0011237	0.00010829
11.27	0.0148128	0.0207054	0.00901178	0.00219989	0.0033289	0.00178402	0.00109515	0.000108343
11.28	0.0146827	0.0206726	0.00892174	0.00217042	0.00321249	0.00175604	0.001066	0.000107819
11.29	0.0145832	0.0206289	0.00882723	0.00213971	0.0030954	0.00172532	0.00103492	0.000107065
11.3	0.0144942	0.0205853	0.00874149	0.00210868	0.00298423	0.00168904	0.00100436	0.000106072
11.31	0.0143929	0.0205545	0.0086486	0.00207896	0.00287104	0.00165046	0.000973398	0.000104706
11.32	0.0143249	0.0205206	0.00855891	0.00204466	0.00275848	0.00160926	0.000941424	0.000103033
11.33	0.0142515	0.0205021	0.00848082	0.00201263	0.00264804	0.00156441	0.000909444	0.000100986
11.34	0.0142025	0.0204785	0.00838038	0.0019797	0.00254186	0.00151807	0.000876726	9.86646e-05
11.35	0.0141724	0.0204775	0.00829125	0.0019462	0.00243541	0.00146944	0.00084462	9.60653e-05
11.36	0.0141356	0.0204408	0.00820249	0.00191291	0.00233078	0.00142032	0.000813558	9.31363e-05
11.37	0.0141317	0.02044	0.00810864	0.00187713	0.00223598	0.00136949	0.000782319	8.99357e-05
11.38	0.0141298	0.0204346	0.0080379	0.00184289	0.00213663	0.0013182	0.000750739	8.65952e-05
11.39	0.0141463	0.0204111	0.00795399	0.00180947	0.00204687	0.0012646	0.000720366	8.29923e-05
11.4	0.0141922	0.0204238	0.00786082	0.00177667	0.00196039	0.00121298	0.000690107	7.9207e-05
11.41	0.0142353	0.0204147	0.00779653	0.00174367	0.00187603	0.00116038	0.00066013	7.53617e-05
11.42	0.0142837	0.0204285	0.00771483	0.00170991	0.00179891	0.00110651	0.00063142	7.13809e-05
11.43	0.0143682	0.0204288	0.00763676	0.00167604	0.00172438	0.00105763	0.00060302	6.74389e-05
11.44	0.0144435	0.0204293	0.00756416	0.0016431	0.00165687	0.00100476	0.000576184	6.3379e-05
11.45	0.0145208	0.0204371	0.00746928	0.00160933	0.00159262	0.00095585	0.000549962	5.92597e-05
11.46	0.0146225	0.0204358	0.00739555	0.00157568	0.0015348	0.00090972	0.00052554	5.53374e-05
11.47	0.0147135	0.0204423	0.00730445	0.00154444	0.00148288	0.000864419	0.000501328	5.13293e-05
11.48	0.014807	0.0204472	0.00721776	0.00151036	0.00143573	0.000823686	0.000477859	4.7416e-05
11.49	0.0148964	0.0204457	0.00713253	0.00147748	0.00139173	0.000781022	0.000457518	4.36968e-05
11.5	0.0149767	0.0204602	0.00703659	0.00144611	0.00135271	0.000743263	0.000437403	3.9887e-05
11.51	0.0150759	0.0204702	0.00695113	0.0014122	0.00131826	0.000708823	0.000419002	3.63139e-05
11.52	0.0151548	0.020481	0.00686225	0.00138231	0.00128752	0.000673976	0.000401734	3.29251e-05
11.53	0.0152119	0.0204928	0.00677223	0.00135119	0.00126222	0.000643502	0.000384989	2.96053e-05
11.54	0.0152778	0.0204858	0.00668199	0.00131903	0.00124037	0.000613359	0.000370968	2.65174e-05
11.55	0.015312	0.0205037	0.00659172	0.00129186	0.00122025	0.000586436	0.00035682	2.36345e-05
11.56	0.0153565	0.0205001	0.00649848	0.00126233	0.0012052	0.000562314	0.000344448	2.07632e-05
11.57	0.015383	0.0204969	0.00640638	0.00123311	0.00119098	0.000538657	0.00033419	1.81974e-05
11.58	0.0153753	0.0205044	0.00631263	0.00120692	0.00118088	0.000518253	0.000324114	1.57995e-05
11.59	0.0153879	0.0204946	0.00621675	0.00117856	0.00117575	0.000498477	0.000316973	1.35443e-05
11.6	0.0153767	0.0205017	0.00612078	0.00115367	0.00117151	0.000481959	0.000309782	1.15784e-05
11.61	0.0153462	0.0204914	0.00602285	0.00112775	0.00117327	0.000467756	0.000303599	9.667e-06
11.62	0.0153125	0.0204812	0.00592864	0.00110359	0.0011759	0.000454233	0.000300433	8.02319e-06
11.63	0.0152489	0.0204849	0.00583154	0.00108249	0.00118247	0.000444348	0.000297608	6.59211e-06
11.64	0.0151886	0.0204598	0.00573296	0.00105834	0.00119423	0.000435023	0.000295444	5.25059e-06
11.65	0.0150955	0.0204601	0.0056365	0.0010381	0.00120758	0.000427262	0.000295247	4.21856e-06
11.66	0.0149868	0.0204412	0.00553612	0.00101869	0.00122601	0.000421162	0.000296272	3.23918e-06
11.67	0.0148715	0.0204205	0.00544084	0.00099845	0.00124667	0.000415827	0.000298175	2.4188e-06
11.68	0.0147441	0.0204149	0.00534328	0.000980445	0.00127285	0.000412546	0.000302133	1.83293e-06
11.69	0.0146086	0.020386	0.0052417	0.000964223	0.00130479	0.000410849	0.000306764	1.25875e-06
11.7	0.0144492	0.0203724	0.00514084	0.000948104	0.00134167	0.000410783	0.000313537	8.45937e-07
11.71	0.0142792	0.0203478	0.00504111	0.000933486	0.00138407	0.000412749	0.000321662	5.50672e-07
11.72	0.0141031	0.0203367	0.00494023	0.000920086	0.00143077	0.000416482	0.000330588	2.92951e-07
11.73	0.0139217	0.0203142	0.00483813	0.000907165	0.00148386	0.000421547	0.000341832	1.527e-07
11.74	0.0137262	0.0202908	0.00473859	0.00089604	0.00154319	0.000428902	0.000354804	5.92745e-08
11.75	0.0135258	0.0202716	0.00463961	0.000885492	0.00160972	0.000437748	0.000368485	9.26272e-09
11.76	0.0133189	0.0202505	0.00454025	0.000876023	0.00168641	0.000449606	0.00038548	4.43686e-11
11.77	0.0131126	0.0202522	0.00443803	0.000868634	0.00176455	0.000462359	0.000403026	1.37694e-08
11.78	0.0128961	0.0202306	0.00434192	0.000861257	0.00185231	0.000477165	0.000422519	4.16034e-08
11.79	0.0126814	0.0202328	0.0042527	0.000855688	0.00195126	0.000495877	0.00044502	7.49373e-08
11.8	0.0124497	0.0202294	0.00416045	0.000852645	0.00204785	0.00051568	0.000467171	1.10764e-07
11.81	0.0122368	0.0202241	0.00407474	0.000849438	0.00215822	0.00053902	0.000492165	1.35357e-07
11.82	0.0120163	0.0202324	0.00399105	0.000848653	0.00226814	0.000564765	0.000519268	1.54966e-07
11.83	0.0117882	0.0202436	0.00390664	0.000847885	0.00238503	0.000593211	0.0005464	1.57486e-07
11.84	0.0115827	0.0202619	0.00382857	0.000848943	0.00251516	0.000624884	0.000576617	1.43192e-07
11.85	0.0113478	0.0202524	0.00375681	0.000852264	0.00263856	0.000657482	0.000608035	1.20027e-07
11.86	0.0111405	0.0203022	0.00368608	0.000854995	0.00278039	0.000695091	0.000640117	8.63579e-08
11.87	0.0109232	0.0203224	0.00361939	0.000861411	0.00291623	0.000734689	0.000675676	5.31246e-08
11.88	0.0107018	0.020342	0.00355972	0.000868155	0.00304759	0.000775382	0.000710366	2.21895e-08
11.89	0.0105122	0.0204203	0.00350004	0.000876341	0.00317741	0.000820456	0.000745679	2.50663e-09
11.9	0.0102948	0.0204357	0.00344665	0.000888163	0.00329166	0.000865126	0.000783954	3.68609e-09
11.91	0.0101131	0.0205195	0.00339575	0.000899075	0.00340562	0.000913839	0.000821185	3.8127e-08
11.92	0.00992982	0.0205931	0.00334482	0.000912861	0.0035158	0.000962549	0.000860816	1.15793e-07
11.93	0.00972687	0.0206649	0.00330462	0.000928439	0.00361187	0.00101119	0.000899652	2.51915e-07
11.94	0.0095666	0.0207733	0.00326401	0.000943663	0.00370898	0.00106607	0.000937587	4.68135e-07
11.95	0.00938767	0.0208464	0.00322946	0.000962425	0.00379669	0.00111698	0.000976986	7.6391e-07
11.96	0.00921428	0.0209698	0.00319981	0.00098228	0.00386315	0.00117027	0.00101399	1.16689e-06
11.97	0.00906428	0.0210757	0.00316874	0.00100353	0.00393608	0.0012245	0.00105172	1.69874e-06
11.98	0.00889479	0.0211832	0.00314492	0.00102651	0.00397604	0.00127601	0.00108761	2.36367e-06
11.99	0.00875948	0.0213029	0.00312548	0.00105065	0.00401377	0.00132899	0.0011239	3.18457e-06
12	0.00864082	0.0214184	0.00310798	0.00107819	0.00403045	0.00137725	0.00115728	4.18107e-06
12.01	0.00851233	0.0215231	0.00309808	0.00110552	0.00403094	0.00142607	0.00118966	5.34954e-06
12.02	0.00839802	0.0216438	0.00308961	0.00113466	0.00403034	0.0014732	0.00122078	6.67088e-06
12.03	0.00829507	0.0217462	0.00308298	0.00116601	0.00400114	0.00151512	0.00124829	8.24372e-06
12.04	0.00818279	0.0218465	0.00308315	0.00119692	0.00397428	0.00155725	0.0012777	1.00001e-05
12.05	0.00810387	0.0219696	0.00308455	0.0012314	0.00392552	0.00159236	0.00130106	1.19753e-05
12.06	0.00803161	0.0220293	0.00308705	0.00126663	0.00386988	0.00162583	0.00132259	1.42144e-05
12.07	0.00794288	0.0221385	0.00309247	0.00130173	0.00380748	0.00165915	0.00134174	1.65676e-05
12.08	0.00787047	0.0222043	0.00310488	0.00133896	0.00373965	0.00168324	0.00135414	1.91992e-05
12.09	0.00778943	0.0222442	0.00312013	0.00137797	0.00367167	0.00170099	0.00136777	2.2065e-05
12.1	0.00770664	0.0223211	0.00313862	0.00141606	0.00359891	0.00171816	0.00137497	2.49478e-05
12.11	0.00761626	0.0223446	0.00316418	0.0014572	0.00352865	0.00173127	0.00137915	2.81729e-05
12.12	0.00756347	0.0223945	0.00318442	0.0014983	0.00344937	0.00173624	0.00138201	3.15446e-05
12.13	0.00749044	0.0224092	0.00321731	0.00153903	0.00337623	0.00173668	0.00137745	3.49879e-05
12.14	0.00743866	0.0224085	0.00325168	0.00158211	0.00330621	0.00173786	0.00137284	3.86446e-05
12.15	0.00740804	0.02242	0.00328483	0.00162256	0.00323359	0.00172932	0.00136303	4.21394e-05
12.16	0.00734903	0.0223746	0.00332482	0.00166656	0.00317045	0.00171813	0.00135356	4.58879e-05
12.17	0.0073145	0.0223389	0.00336163	0.00170878	0.00311184	0.00170726	0.00133974	4.97844e-05
12.18	0.00729475	0.0222699	0.00341028	0.00174935	0.00304931	0.00168625	0.00132173	5.33516e-05
12.19	0.00721028	0.0221755	0.00345434	0.00179223	0.0029976	0.00166532	0.00130295	5.71024e-05
12.2	0.00712671	0.0221149	0.00350048	0.00183051	0.00294288	0.00164266	0.00128129	6.07441e-05
12.21	0.00709204	0.0220235	0.00355635	0.0018731	0.00289441	0.00161437	0.00125684	6.41006e-05
12.22	0.00698604	0.0219035	0.00360545	0.00191585	0.00284543	0.00158759	0.00123095	6.76673e-05
12.23	0.00693424	0.0218068	0.00366133	0.00195013	0.00278959	0.00155464	0.00120415	7.10064e-05
12.24	0.00688116	0.0216815	0.00371811	0.00198832	0.00274582	0.00151802	0.00117357	7.40759e-05
12.25	0.00682343	0.0215494	0.0037732	0.00202254	0.00269345	0.00148474	0.00114396	7.71715e-05
12.26	0.00682963	0.0214409	0.0038357	0.00204429	0.00263565	0.00144744	0.00111079	7.99923e-05
12.27	0.00681495	0.0212976	0.00389515	0.00207242	0.0025839	0.00140892	0.00107934	8.25394e-05
12.28	0.00686789	0.0211779	0.00395688	0.00210336	0.00252056	0.00136908	0.00104741	8.49117e-05
12.29	0.00691224	0.0210834	0.00402063	0.00212476	0.00245182	0.00132804	0.00101261	8.69484e-05
12.3	0.00698774	0.0209647	0.00408349	0.00215617	0.00238591	0.00128554	0.000980907	8.8669e-05
12.31	0.00707508	0.0208618	0.00415239	0.00218188	0.00230593	0.00124072	0.000946117	9.02229e-05
12.32	0.00714749	0.0207578	0.00421672	0.00220654	0.00222659	0.00119732	0.000912734	9.1437e-05
12.33	0.00726138	0.0206504	0.00428143	0.00223548	0.00214112	0.00115209	0.000880517	9.20705e-05
12.34	0.00734643	0.0205413	0.00435078	0.00225385	0.00204912	0.00110606	0.000846618	9.27075e-05
12.35	0.00745312	0.0204469	0.00441328	0.00228154	0.00196319	0.00106002	0.000816222	9.30321e-05
12.36	0.00756034	0.0203512	0.00447937	0.00230431	0.00187253	0.00101385	0.000784707	9.2785e-05
12.37	0.00765427	0.0202615	0.00455076	0.0023231	0.00178328	0.000966846	0.000753744	9.24807e-05
12.38	0.00776913	0.0201874	0.00461528	0.00234528	0.00169771	0.000920881	0.000724819	9.1705e-05
12.39	0.00786491	0.0201225	0.00468524	0.00235824	0.00161213	0.000876318	0.00069472	9.06553e-05
12.4	0.00796145	0.0200307	0.00475074	0.0023752	0.00152997	0.000830775	0.000666271	8.93421e-05
12.41	0.00806131	0.0199586	0.0048173	0.00239109	0.00145034	0.000787578	0.000637788	8.76274e-05
12.42	0.00814225	0.0199121	0.00489391	0.00240202	0.00137817	0.000745464	0.000610724	8.57364e-05
12.43	0.00822468	0.0198462	0.00496075	0.00241455	0.00131234	0.000702302	0.000585306	8.3559e-05
12.44	0.00829172	0.0197949	0.00503193	0.00242532	0.00124744	0.000663205	0.000559839	8.10274e-05
12.45	0.00834188	0.0197377	0.00510719	0.00243812	0.00119382	0.000624611	0.000535853	7.83697e-05
12.46	0.00837775	0.0196959	0.00517889	0.00244421	0.00114409	0.000587101	0.000512952	7.5529e-05
12.47	0.00839137	0.0196722	0.00525646	0.00245078	0.00110077	0.000551439	0.000491137	7.23589e-05
12.48	0.00838063	0.0196376	0.00533048	0.00246148	0.00106982	0.000517467	0.000470299	6.90536e-05
12.49	0.00835251	0.0196106	0.0054028	0.00246212	0.00104281	0.000486568	0.000450862	6.56602e-05
12.5	0.00831315	0.0195956	0.00548405	0.00246823	0.00102556	0.000455859	0.000431934	6.21023e-05
12.51	0.00824102	0.0195749	0.00556384	0.00247404	0.00101744	0.000428912	0.000414819	5.85298e-05
12.52	0.0081712	0.0195911	0.00564321	0.00247292	0.00101351	0.000402138	0.000398852	5.48351e-05
12.53	0.0080738	0.0195751	0.00572199	0.00247725	0.00102014	0.000377698	0.000383112	5.10528e-05
12.54	0.00797183	0.0195813	0.00580222	0.00247359	0.00103502	0.000356156	0.000369145	4.74009e-05
12.55	0.00787148	0.0196062	0.00588707	0.00247087	0.00105557	0.000334848	0.00035569	4.36528e-05
12.56	0.00775591	0.0195907	0.00597165	0.00246938	0.00108857	0.000316325	0.000343442	3.99485e-05
12.57	0.00765001	0.0196254	0.00605399	0.00246499	0.0011296	0.000299696	0.000332372	3.64565e-05
12.58	0.00752833	0.0196274	0.00614592	0.00246111	0.00117625	0.000285415	0.000322244	3.29217e-05
12.59	0.007417	0.0196407	0.00623209	0.00245028	0.00123353	0.000272836	0.000313882	2.96748e-05
12.6	0.00730646	0.0196754	0.00631695	0.00244229	0.00129722	0.000261824	0.000305707	2.64602e-05
12.61	0.00719462	0.0196958	0.00641445	0.00243259	0.00137094	0.000252419	0.000299965	2.34075e-05
12.62	0.00709625	0.0197303	0.00649827	0.00241975	0.00145311	0.000244193	0.000294941	2.0635e-05
12.63	0.00698706	0.0197428	0.00659646	0.00240941	0.00154331	0.000237377	0.000289683	1.78627e-05
12.64	0.00689564	0.0197777	0.00668108	0.00239411	0.0016489	0.00023203	0.00028807	1.54645e-05
12.65	0.00680642	0.0198141	0.00676486	0.00237651	0.00175765	0.000228422	0.000285965	1.31483e-05
12.66	0.00671374	0.0198293	0.00687332	0.00236203	0.0018734	0.000226346	0.000286102	1.09852e-05
12.67	0.00663371	0.0198617	0.00695226	0.00234423	0.00199715	0.00022516	0.000287454	9.10976e-06
12.68	0.00655645	0.0198762	0.00704247	0.0023226	0.00212293	0.000224681	0.000288136	7.37935e-06
12.69	0.00648776	0.0199052	0.00713987	0.00230208	0.00225965	0.00022643	0.0002923	5.9026e-06
12.7	0.00641908	0.0199347	0.00721856	0.00228324	0.00239973	0.000229672	0.000296357	4.53547e-06
12.71	0.0063669	0.0199374	0.0073137	0.00225621	0.00254315	0.000232292	0.000302767	3.39589e-06
12.72	0.00631827	0.0199655	0.00740398	0.00223362	0.00269428	0.000237921	0.000310867	2.46206e-06
12.73	0.00627374	0.0199724	0.00749026	0.00220965	0.00284543	0.000244786	0.000318528	1.63926e-06
12.74	0.0062439	0.0199867	0.00757817	0.00218151	0.00300164	0.000252758	0.000330078	1.05326e-06
12.75	0.00621385	0.0199981	0.00766661	0.00215485	0.0031674	0.000264158	0.000340981	5.81351e-07
12.76	0.00619689	0.0200067	0.00775751	0.00212531	0.00332999	0.000275232	0.000353004	2.59986e-07
12.77	0.00618144	0.0200093	0.0078378	0.00209709	0.00350575	0.000288796	0.000368644	8.19854e-08
12.78	0.00618266	0.0199975	0.007926	0.00206723	0.00367703	0.000303269	0.000383572	2.00785e-09
12.79	0.00619193	0.0200042	0.00800998	0.00203569	0.00385009	0.000319574	0.00040153	2.88893e-08
12.8	0.00620365	0.0199846	0.00809545	0.00200565	0.00403523	0.00033859	0.00042134	1.35592e-07
12.81	0.0062314	0.0199782	0.0081866	0.00197292	0.00421254	0.000358406	0.000440923	3.1743e-07
12.82	0.00626515	0.0199693	0.00826091	0.00193926	0.00439941	0.000381005	0.000463	5.39219e-07
12.83	0.0063108	0.0199377	0.00834471	0.00190839	0.00458469	0.000405464	0.000486525	8.07572e-07
12.84	0.00636757	0.0199183	0.00842575	0.00187346	0.00476444	0.000430985	0.000511686	1.09904e-06
12.85	0.00643681	0.0198956	0.00850345	0.00184151	0.0049526	0.000460812	0.000539436	1.37286e-06
12.86	0.00652027	0.0198762	0.0085804	0.00180918	0.00513326	0.000490807	0.000567921	1.68127e-06
12.87	0.00660945	0.019864	0.00865358	0.00177376	0.00530512	0.000524578	0.000597763	1.94566e-06
12.88	0.00672004	0.0198332	0.00873083	0.0017406	0.00547723	0.000561197	0.000629965	2.17619e-06
12.89	0.00683937	0.0197924	0.00880508	0.00170521	0.00562338	0.000598452	0.000663541	2.42691e-06
12.9	0.00698585	0.0197741	0.00888072	0.00167219	0.00576562	0.000641247	0.000697337	2.57865e-06
12.91	0.00714431	0.0197427	0.00894379	0.00164058	0.00589071	0.000682822	0.000732751	2.68335e-06
12.92	0.00730609	0.0197138	0.0090197	0.00160483	0.00599602	0.000728733	0.000768261	2.78003e-06
12.93	0.00750281	0.0196841	0.00907403	0.00157123	0.00608494	0.000776426	0.000803808	2.78079e-06
12.94	0.00770887	0.0196673	0.00913601	0.00153876	0.00614723	0.00082508	0.000840208	2.72187e-06
12.95	0.00793398	0.0196451	0.00921021	0.00150604	0.0061709	0.00087682	0.00087591	2.63007e-06
12.96	0.00818002	0.0196262	0.00925535	0.00147573	0.00617512	0.00092861	0.000911556	2.46677e-06
12.97	0.00842959	0.0196193	0.00932374	0.0014429	0.00617007	0.00098188	0.000945833	2.25021e-06
12.98	0.00871592	0.0195621	0.00937677	0.00141323	0.0061117	0.00103342	0.000978736	2.01311e-06
12.99	0.00898983	0.0195894	0.00942784	0.00138459	0.00599942	0.00108683	0.00101203	1.73683e-06
13	0.00925347	0.0195846	0.00948567	0.00135406	0.00588607	0.00113917	0.00104318	1.4462e-06
13.01	0.00957987	0.0195497	0.00952681	0.00132526	0.00573522	0.00118959	0.00107199	1.15375e-06
13.02	0.00989987	0.0195923	0.00957568	0.00129761	0.00554877	0.00123867	0.00110074	8.58727e-07
13.03	0.0102584	0.01957	0.00962169	0.00127249	0.00535671	0.0012836	0.00112547	5.85799e-07
13.04	0.0106242	0.0195951	0.00966359	0.00124589	0.00514082	0.00132881	0.00114728	3.47808e-07
13.05	0.0110148	0.0196103	0.00970807	0.00122157	0.00492786	0.00136835	0.00116927	1.55561e-07
13.06	0.0114555	0.0196023	0.00974632	0.00119881	0.00471544	0.00141102	0.00118581	3.52561e-08
13.07	0.0118975	0.0196482	0.00978445	0.0011742	0.00453119	0.00144645	0.00120049	6.73865e-10
13.08	0.0123643	0.0196363	0.00981077	0.00115267	0.00435985	0.00147665	0.00121403	6.6975e-08
13.09	0.0127763	0.01968	0.00985135	0.00113186	0.00421321	0.00150879	0.00122364	2.52998e-07
13.1	0.0131893	0.0196816	0.00988366	0.00111081	0.004083	0.0015275	0.00122992	5.80062e-07
13.11	0.0135991	0.019693	0.00989905	0.00109384	0.00394843	0.00154828	0.00123262	1.05276e-06
13.12	0.0139779	0.0197542	0.00994036	0.00107569	0.00385637	0.00156451	0.00123232	1.68815e-06
13.13	0.0144053	0.0197442	0.00995752	0.00105841	0.00376638	0.00157482	0.00122843	2.51528e-06
13.14	0.0147782	0.019777	0.00998163	0.00104426	0.00368695	0.00158413	0.00122196	3.51837e-06
13.15	0.0151779	0.0197867	0.0100125	0.00102985	0.00363544	0.00158645	0.00121384	4.70846e-06
13.16	0.0155662	0.0197963	0.010019	0.00101767	0.00358531	0.00158515	0.00120402	6.12042e-06
13.17	0.0159514	0.0198177	0.0100432	0.00100618	0.00355449	0.0015751	0.00118845	7.73286e-06
13.18	0.0163775	0.0198021	0.010059	0.000996726	0.00352891	0.00156658	0.0011733	9.54605e-06
13.19	0.0167553	0.0198008	0.0100727	0.000987476	0.00350822	0.00155143	0.00115472	1.1554e-05
13.2	0.0171904	0.0197852	0.0100883	0.000980172	0.00349436	0.00153409	0.001134	1.38376e-05
13.21	0.0175428	0.0197591	0.0100999	0.000974613	0.00347532	0.00151967	0.00111144	1.62315e-05
13.22	0.0178453	0.0197237	0.0101094	0.000968933	0.00347203	0.00149312	0.00108505	1.88082e-05
13.23	0.0181454	0.0196918	0.0101121	0.000966753	0.00346562	0.00147485	0.00106218	2.16041e-05
13.24	0.0183962	0.0196422	0.0101112	0.000963758	0.00346631	0.0014515	0.00103155	2.44543e-05
13.25	0.0186519	0.0195785	0.0101079	0.000963068	0.00346967	0.00142336	0.00100211	2.75687e-05
13.26	0.0188371	0.0195088	0.0100986	0.000964329	0.00346174	0.00140388	0.000972419	3.0582e-05
13.27	0.0190139	0.019412	0.0100763	0.000965304	0.00344322	0.00137348	0.000939068	3.3822e-05
13.28	0.0191821	0.0193281	0.0100645	0.000969645	0.00342306	0.00135149	0.000910809	3.70929e-05
13.29	0.0193007	0.0192229	0.0100428	0.000973921	0.00338484	0.00132764	0.000879522	4.02526e-05
13.3	0.0193636	0.0191114	0.0100129	0.000980558	0.00336317	0.00129974	0.000847514	4.34779e-05
13.31	0.0194778	0.019005	0.00999133	0.000987783	0.00335074	0.00127873	0.000819973	4.66112e-05
13.32	0.0196054	0.0188762	0.00995691	0.000994846	0.0033309	0.00124977	0.000790366	4.97375e-05
13.33	0.0196546	0.0187633	0.00992246	0.00100501	0.00332889	0.00122792	0.000762853	5.28484e-05
13.34	0.0197573	0.0186263	0.0098725	0.00101543	0.00337182	0.00120401	0.000737328	5.57719e-05
13.35	0.0199651	0.018489	0.00982144	0.00102654	0.00349592	0.00117785	0.000708712	5.85212e-05
13.36	0.0202338	0.0183483	0.00977592	0.00103974	0.00401143	0.00115675	0.000685401	6.12889e-05
13.37	0.0204155	0.0182224	0.00971645	0.00105318	0.00434022	0.00112829	0.000660768	6.36704e-05
13.38	0.0205863	0.0180839	0.00966218	0.00106773	0.00447666	0.00110583	0.000637451	6.59746e-05
13.39	0.0206645	0.0179384	0.00959856	0.00108353	0.0046819	0.0010804	0.000618787	6.80606e-05
13.4	0.0206443	0.017797	0.00953253	0.0010988	0.004708	0.00105477	0.000596311	6.97837e-05
13.41	0.0206354	0.0176313	0.00947405	0.00111678	0.00489667	0.00103053	0.000579268	7.15031e-05
13.42	0.020514	0.0175016	0.00940312	0.00113437	0.0049384	0.00100277	0.000560545	7.26584e-05
13.43	0.0204704	0.0173192	0.00932617	0.00115408	0.00491717	0.000978757	0.000542763	7.38089e-05
13.44	0.0204604	0.017172	0.0092517	0.00117258	0.00490611	0.000951348	0.000528739	7.4711e-05
13.45	0.0203593	0.0170558	0.00917764	0.00119189	0.00480582	0.000925611	0.000512265	7.50717e-05
13.46	0.0203241	0.0169137	0.0091015	0.00121401	0.0047562	0.000898294	0.000499573	7.54489e-05
13.47	0.0202224	0.0168036	0.00902841	0.0012344	0.00464093	0.000869855	0.000485151	7.54163e-05
13.48	0.0201322	0.016679	0.00895375	0.00125885	0.00455949	0.000843179	0.000471362	7.50499e-05
13.49	0.0200639	0.0165616	0.0088801	0.00128016	0.00445284	0.000814279	0.000459256	7.44832e-05
13.5	0.0199594	0.0164648	0.00880563	0.00130221	0.00434651	0.000788019	0.000445092	7.35065e-05
13.51	0.0198994	0.0163675	0.00872451	0.00132855	0.00425935	0.000761182	0.000433571	7.25266e-05
13.52	0.0198086	0.0162819	0.00864944	0.00135202	0.00415358	0.000734824	0.000421419	7.11991e-05
13.53	0.0197423	0.0162021	0.00856627	0.00137705	0.00407545	0.000710075	0.000410455	6.95711e-05
13.54	0.0196706	0.0161206	0.00848901	0.00140445	0.00399472	0.000683841	0.000400574	6.7844e-05
13.55	0.0195854	0.0160503	0.00840963	0.00143025	0.00392186	0.000659772	0.00039026	6.57678e-05
13.56	0.0195422	0.0159836	0.00832434	0.00145842	0.00386268	0.000635847	0.000381811	6.34583e-05
13.57	0.019481	0.0159206	0.00825286	0.00148496	0.0038062	0.000612466	0.0003731	6.10887e-05
13.58	0.0194483	0.0158792	0.00817149	0.00151329	0.00376575	0.000592336	0.000365545	5.85411e-05
13.59	0.0194289	0.0158255	0.00809178	0.00154439	0.00373507	0.000571593	0.000358467	5.58104e-05
13.6	0.0194114	0.0157799	0.00802008	0.00157146	0.00371209	0.000554187	0.000351868	5.30066e-05
13.61	0.0194307	0.0157599	0.00794616	0.00160226	0.0037034	0.000538153	0.000346053	5.00903e-05
13.62	0.0194445	0.0157393	0.00786982	0.00163325	0.00370679	0.000522095	0.00034161	4.71279e-05
13.63	0.0194777	0.0157234	0.00779303	0.00166207	0.00371623	0.000509027	0.000337786	4.40127e-05
13.64	0.0195198	0.015719	0.00772439	0.00169245	0.00373945	0.000497306	0.00033393	4.09202e-05
13.65	0.0195602	0.0157177	0.00765548	0.00172417	0.00376949	0.000487184	0.000332095	3.79084e-05
13.66	0.019632	0.0157319	0.00757913	0.00175592	0.00380601	0.000479236	0.00032979	3.48022e-05
13.67	0.0196702	0.0157351	0.0075121	0.00178649	0.00385333	0.000472228	0.000329634	3.18329e-05
13.68	0.0197309	0.0157535	0.00743806	0.00181871	0.0038983	0.000467337	0.000330256	2.89096e-05
13.69	0.0197709	0.0157696	0.00735337	0.00185222	0.00394675	0.000464793	0.000331068	2.60094e-05
13.7	0.0198209	0.015792	0.00728078	0.00188432	0.00398708	0.00046387	0.000334643	2.32931e-05
13.71	0.0198611	0.0158192	0.00720733	0.00191612	0.00402352	0.000465153	0.000337979	2.06295e-05
13.72	0.0198713	0.0158457	0.00713111	0.00194858	0.00405827	0.000466441	0.000343866	1.81169e-05
13.73	0.0199095	0.0158757	0.00706833	0.00198202	0.00407637	0.000471186	0.000350404	1.57428e-05
13.74	0.0199056	0.0158987	0.00699297	0.00201338	0.00409259	0.000477962	0.000358238	1.35722e-05
13.75	0.0199226	0.0159303	0.00691823	0.00204549	0.00409428	0.000484929	0.00036802	1.15402e-05
13.76	0.0199183	0.015944	0.00685379	0.00207883	0.00408247	0.000494564	0.000377166	9.6203e-06
13.77	0.0199064	0.0159829	0.00677954	0.0021079	0.00406358	0.000504488	0.000389602	7.96369e-06
13.78	0.0199233	0.015999	0.00670499	0.00213899	0.00402625	0.0005178	0.000402283	6.36725e-06
13.79	0.0199096	0.0160099	0.00662975	0.00216993	0.00398588	0.000531546	0.000415843	4.99662e-06
13.8	0.0198965	0.0160447	0.00655807	0.00219798	0.00392665	0.000546229	0.000432531	3.84875e-06
13.81	0.0198866	0.0160465	0.00648764	0.00223106	0.00385743	0.000564332	0.000449524	2.81705e-06
13.82	0.0198666	0.0160654	0.00640938	0.00226276	0.00378691	0.000582902	0.000466914	1.9885e-06
13.83	0.0198577	0.0160711	0.00634016	0.00228817	0.00369858	0.000603288	0.000487349	1.31908e-06
13.84	0.0198465	0.0160541	0.00626818	0.00231832	0.00360694	0.000626153	0.0005071	7.64942e-07
13.85	0.019828	0.0160404	0.00618911	0.00234687	0.00351129	0.000648446	0.000528268	3.73219e-07
13.86	0.0198321	0.0160124	0.00610822	0.00236928	0.00340929	0.000674412	0.000553503	1.40078e-07
13.87	0.0198293	0.0159803	0.00603493	0.00239811	0.00330594	0.000699965	0.000575715	1.53426e-08
13.88	0.0198109	0.0159381	0.00595143	0.00242574	0.0031976	0.000727438	0.000601719	1.02811e-08
13.89	0.0198245	0.0158845	0.0058678	0.00244979	0.00309703	0.000756593	0.000628422	1.00775e-07
13.9	0.0198291	0.0158456	0.00578991	0.00247445	0.00299769	0.000785843	0.000655335	2.97331e-07
13.91	0.0198505	0.0157717	0.00570062	0.00249683	0.00290066	0.000817106	0.000688737	5.43092e-07
13.92	0.0198785	0.0157054	0.00561521	0.00251666	0.00280903	0.000848941	0.000713406	8.67571e-07
13.93	0.0199027	0.0156406	0.00552392	0.00253591	0.0027215	0.000883714	0.000743238	1.21014e-06
13.94	0.0199403	0.0155574	0.00544167	0.00255719	0.0026452	0.000918987	0.000778104	1.55479e-06
13.95	0.0199779	0.0154839	0.00535291	0.00257462	0.00257333	0.000956756	0.000806814	1.96289e-06
13.96	0.0200428	0.0153769	0.00526273	0.00259079	0.00251224	0.000997106	0.00084533	2.32721e-06
13.97	0.0200963	0.0152839	0.00518137	0.00260824	0.00245817	0.00103536	0.000878684	2.68699e-06
13.98	0.0201724	0.0151737	0.00507938	0.00262247	0.00241001	0.00107755	0.000912847	3.02529e-06
13.99	0.0202432	0.0150631	0.004993	0.00263467	0.00237515	0.00111851	0.00095069	3.3043e-06
14	0.0203047	0.0149553	0.00490178	0.00264774	0.00234529	0.00115777	0.000982498	3.56131e-06
14.01	0.0204313	0.014822	0.00480233	0.00265772	0.00232916	0.00119981	0.00101744	3.73532e-06
14.02	0.0205293	0.0147103	0.00471873	0.00266634	0.0023181	0.00123945	0.00104877	3.86415e-06
14.03	0.0206243	0.0145726	0.00462438	0.00267113	0.00231228	0.0012802	0.00107922	3.94999e-06
14.04	0.0207639	0.0144444	0.00454106	0.00267778	0.00232028	0.00132184	0.00110966	3.95161e-06
14.05	0.0208845	0.0143096	0.00445121	0.00268184	0.00232797	0.00136005	0.00113213	3.90398e-06
14.06	0.0210293	0.0141592	0.0043601	0.00267944	0.00234692	0.00139644	0.00115604	3.77699e-06
14.07	0.0211721	0.0140364	0.00428	0.00268462	0.00236974	0.0014337	0.00117517	3.58066e-06
14.08	0.0213215	0.0138859	0.00419553	0.00268257	0.00239634	0.00146774	0.00118813	3.35542e-06
14.09	0.0214911	0.0137538	0.00411887	0.00267927	0.00243588	0.00149785	0.00120192	3.03297e-06
14.1	0.0216417	0.0136154	0.00404308	0.00267868	0.00247387	0.00152721	0.00121277	2.70317e-06
14.11	0.021848	0.0134662	0.00396465	0.00266939	0.00252627	0.00155285	0.00121905	2.32738e-06
14.12	0.0220247	0.0133312	0.00389976	0.0026641	0.0025835	0.00157455	0.00122299	1.92288e-06
14.13	0.0221902	0.0131855	0.0038319	0.00265354	0.00264472	0.00159245	0.00122244	1.54466e-06
14.14	0.0223875	0.0130484	0.00376553	0.00264177	0.00272188	0.00160307	0.00121858	1.15275e-06
14.15	0.0225249	0.0129146	0.00370902	0.0026292	0.00279852	0.00161254	0.0012078	8.05964e-07
14.16	0.0226842	0.0127641	0.00364772	0.00261291	0.00288627	0.00161226	0.0011939	5.01051e-07
14.17	0.0228696	0.0126294	0.00359505	0.00260158	0.00297707	0.00160776	0.00117778	2.46261e-07
14.18	0.0230571	0.0125002	0.00354608	0.00258188	0.00307578	0.00160413	0.00115774	7.68949e-08
14.19	0.0232457	0.0123549	0.00349984	0.00256511	0.00318	0.00158669	0.00113452	1.88836e-09
14.2	0.0234109	0.0122316	0.00346007	0.00254416	0.00328087	0.0015698	0.00110659	4.09977e-08
14.21	0.0235421	0.0121026	0.00342288	0.00251911	0.00339183	0.00154656	0.00108058	2.11669e-07
14.22	0.023633	0.0119711	0.0033913	0.00250292	0.00350037	0.00151587	0.00104949	5.31614e-07
14.23	0.023692	0.0118597	0.00336075	0.00247725	0.00361308	0.00148533	0.00101469	1.01596e-06
14.24	0.0237415	0.0117366	0.00333689	0.0024501	0.00372674	0.00144578	0.000980975	1.67443e-06
14.25	0.0237833	0.0116171	0.00331668	0.00242784	0.00383282	0.00140944	0.000942198	2.52611e-06
14.26	0.023829	0.0115002	0.00329672	0.00240216	0.00394378	0.00136995	0.000903093	3.57705e-06
14.27	0.0238699	0.0113771	0.00328423	0.00237601	0.00403913	0.00132862	0.000865069	4.82554e-06
14.28	0.023859	0.0112631	0.00327257	0.00234957	0.00413655	0.00129078	0.000825479	6.31251e-06
14.29	0.0238333	0.0111539	0.00326069	0.00231773	0.00422726	0.00124977	0.000788796	7.97906e-06
14.3	0.0238104	0.0110422	0.0032603	0.00229048	0.00430299	0.00121331	0.000750249	9.87026e-06
14.31	0.0237607	0.0109215	0.0032597	0.00225687	0.00438507	0.00117738	0.000715642	1.19894e-05
14.32	0.0237248	0.010812	0.0032605	0.00222718	0.00444265	0.00114735	0.000681544	1.42521e-05
14.33	0.0236648	0.0107103	0.0032691	0.0021995	0.00449872	0.00111996	0.000647226	1.67781e-05
14.34	0.0236033	0.0106004	0.00327689	0.00216398	0.00454381	0.00109447	0.000616922	1.94629e-05
14.35	0.0235448	0.0104985	0.00329142	0.00213613	0.00457554	0.00107262	0.00058678	2.22303e-05
14.36	0.0234318	0.0104052	0.00330666	0.00210301	0.00460229	0.00105429	0.000560656	2.52317e-05
14.37	0.0233049	0.0103009	0.00333	0.00207169	0.00460167	0.00103998	0.000538022	2.841e-05
14.38	0.0231513	0.0102071	0.00335103	0.00204318	0.00460532	0.00102557	0.000517602	3.1572e-05
14.39	0.0230004	0.0101154	0.00337481	0.00200795	0.00459442	0.00101456	0.000498193	3.48112e-05
14.4	0.0228518	0.0100261	0.00340591	0.00197817	0.00456227	0.00100713	0.000482077	3.81166e-05
14.41	0.0226752	0.00993707	0.00343092	0.00194839	0.00454138	0.0010016	0.00046623	4.13835e-05
14.42	0.0225858	0.00985043	0.00347008	0.00191566	0.00450749	0.000996737	0.000450785	4.46112e-05
14.43	0.0224695	0.00977781	0.00350605	0.00188578	0.00445499	0.000992828	0.000439067	4.78092e-05
14.44	0.0224016	0.00970212	0.00354324	0.00185603	0.0044135	0.000988269	0.000426942	5.1048e-05
14.45	0.0223829	0.00963126	0.00358955	0.0018258	0.00435716	0.000984992	0.000415477	5.38982e-05
14.46	0.0223352	0.0095625	0.00363032	0.00179677	0.00430081	0.00097849	0.000405056	5.69107e-05
14.47	0.0224998	0.00949458	0.00367772	0.00176564	0.00423907	0.000974939	0.00039687	5.95569e-05
14.48	0.0227423	0.00943299	0.00372528	0.00173698	0.00417635	0.000967527	0.000390479	6.19336e-05
14.49	0.0228904	0.00936923	0.00377319	0.00171022	0.00411116	0.000958301	0.000384957	6.44388e-05
14.5	0.0229477	0.00930798	0.00382231	0.00167986	0.00403469	0.000951175	0.000381359	6.61775e-05
14.51	0.0228941	0.00924841	0.00387156	0.00165365	0.00396007	0.000937721	0.000377893	6.80798e-05
14.52	0.0227263	0.00919739	0.0039278	0.00162707	0.00386381	0.000924407	0.000374206	6.97897e-05
14.53	0.0227327	0.00913873	0.0039803	0.00160024	0.00378604	0.000911755	0.000372769	7.09457e-05
14.54	0.0225741	0.00908172	0.00403844	0.0015751	0.00369	0.000897326	0.000369957	7.21518e-05
14.55	0.0224267	0.0090414	0.00409639	0.00154988	0.00359209	0.00088362	0.00036821	7.27598e-05
14.56	0.0223634	0.00898859	0.00414999	0.00152489	0.00350742	0.000868875	0.000367131	7.31978e-05
14.57	0.02216	0.00894809	0.0042104	0.0015021	0.00339886	0.000854427	0.000365242	7.35221e-05
14.58	0.0220536	0.00890075	0.00426655	0.0014771	0.00329649	0.000839327	0.000364725	7.33469e-05
14.59	0.0218841	0.00884764	0.00432599	0.00145498	0.00319143	0.000828201	0.000362202	7.28775e-05
14.6	0.0217096	0.00881745	0.00438279	0.00143407	0.00307943	0.000809849	0.000361047	7.22457e-05
14.61	0.0215682	0.00876708	0.00443752	0.00141025	0.0029756	0.000794462	0.000360221	7.12691e-05
14.62	0.0214069	0.00872037	0.0045028	0.00139034	0.00286066	0.000783738	0.000359701	6.99643e-05
14.63	0.0212639	0.00868289	0.00455815	0.00136995	0.00274881	0.000767708	0.000358191	6.84625e-05
14.64	0.0211216	0.00863011	0.00461914	0.00135184	0.00263665	0.0007609	0.000356973	6.67268e-05
14.65	0.0209619	0.00859428	0.00468499	0.00133106	0.00252249	0.000754543	0.00035805	6.47073e-05
14.66	0.0208323	0.00854619	0.00474266	0.00131179	0.00241594	0.000746392	0.000359734	6.24788e-05
14.67	0.0206943	0.00848818	0.00481243	0.00129615	0.00230813	0.000744755	0.000363525	6.00612e-05
14.68	0.0205712	0.00844981	0.00487108	0.00127551	0.00220611	0.000743547	0.000367521	5.75764e-05
14.69	0.0204634	0.00839585	0.00493837	0.00126047	0.00210488	0.000744218	0.000372717	5.48936e-05
14.7	0.0203612	0.00835392	0.00501035	0.00124446	0.00200637	0.000750002	0.00037813	5.20927e-05
14.71	0.0202844	0.00829669	0.00507089	0.00122747	0.00191472	0.00075437	0.000384112	4.91719e-05
14.72	0.0202247	0.00824441	0.00514731	0.00121376	0.00182918	0.000763645	0.000391131	4.61146e-05
14.73	0.0201881	0.00819916	0.00521555	0.00119937	0.00174577	0.000774513	0.000399573	4.30686e-05
14.74	0.0201818	0.00813808	0.00528591	0.00118767	0.00166892	0.000788895	0.00040904	3.99437e-05
14.75	0.0201777	0.00809709	0.00535588	0.00117428	0.00159961	0.000807299	0.00041923	3.67649e-05
14.76	0.0201967	0.00803551	0.00542781	0.00116396	0.00153423	0.00082685	0.000431625	3.36225e-05
14.77	0.0202446	0.00797732	0.00550326	0.00115431	0.00147795	0.000850289	0.000444302	3.04963e-05
14.78	0.0202916	0.00793189	0.00557535	0.00114406	0.00142469	0.000874896	0.000457122	2.74269e-05
14.79	0.0203678	0.00785862	0.00565732	0.001137	0.00137495	0.000903473	0.000471614	2.45255e-05
14.8	0.020441	0.00780414	0.00573335	0.00113	0.00133365	0.000932904	0.00048733	2.17063e-05
14.81	0.0205148	0.00775167	0.00580858	0.00112453	0.00129633	0.000967096	0.000505191	1.90382e-05
14.82	0.0206073	0.00767943	0.00588758	0.00111829	0.00126614	0.00100457	0.000523156	1.65153e-05
14.83	0.0207022	0.00762848	0.00597341	0.00111455	0.00123956	0.00104268	0.000543092	1.41297e-05
14.84	0.0207766	0.00756018	0.00605106	0.00111097	0.00121879	0.0010858	0.000565657	1.19628e-05
14.85	0.0208543	0.00750702	0.00613279	0.00110766	0.00120262	0.00112895	0.00058758	9.919e-06
14.86	0.0209488	0.00744711	0.00622137	0.00110747	0.00118897	0.00117571	0.000611643	8.08359e-06
14.87	0.0210088	0.00737899	0.00629899	0.00110633	0.00118324	0.00122339	0.000637947	6.44029e-06
14.88	0.0210725	0.00733132	0.0063906	0.00110757	0.00118028	0.00127085	0.000663081	4.98541e-06
14.89	0.0211313	0.00726363	0.00647545	0.00111092	0.0011811	0.00132336	0.000691358	3.73579e-06
14.9	0.0211714	0.00720681	0.00656117	0.00111457	0.00118673	0.00137585	0.0007193	2.65272e-06
14.91	0.0212169	0.00714871	0.00665261	0.00111844	0.00119492	0.00143095	0.000746491	1.78503e-06
14.92	0.021254	0.00709405	0.00673352	0.00112302	0.00120848	0.00148525	0.000776712	1.10726e-06
14.93	0.0212742	0.00703866	0.0068223	0.00112995	0.00122859	0.00154097	0.000803205	5.93301e-07
14.94	0.0212944	0.00697406	0.0069156	0.00113701	0.00125302	0.00160001	0.000833286	2.44296e-07
14.95	0.021307	0.00691986	0.0069996	0.00114543	0.00128026	0.00165513	0.000862345	4.95518e-08
14.96	0.0212944	0.00686024	0.007086	0.00115759	0.00130966	0.00170837	0.000890062	2.03657e-09
14.97	0.0213114	0.00680675	0.00717721	0.00116755	0.00134472	0.00176697	0.000920033	8.90133e-08
14.98	0.0213046	0.00675519	0.0072599	0.00117989	0.00138256	0.00181991	0.000945642	2.94011e-07
14.99	0.0212759	0.00670237	0.00734769	0.00119423	0.00142384	0.00186942	0.000974624	6.08519e-07
15	0.0212822	0.00666019	0.00743652	0.00120613	0.00146788	0.00192139	0.00100051	1.02521e-06
15.01	0.0212489	0.00661636	0.00751826	0.00122358	0.00151484	0.00196457	0.00102221	1.48616e-06
15.02	0.0212271	0.00657391	0.00760933	0.00123904	0.00156404	0.00200785	0.0010462	2.01856e-06
15.03	0.0212053	0.00654014	0.00769237	0.00125561	0.0016148	0.00204432	0.00106449	2.60388e-06
15.04	0.0211681	0.00650277	0.00777443	0.00127641	0.0016673	0.0020745	0.0010823	3.17982e-06
15.05	0.0211517	0.0064726	0.00785734	0.00129341	0.00172366	0.00210613	0.00109888	3.80533e-06
15.06	0.0210991	0.00644625	0.00793866	0.0013151	0.00177901	0.00212902	0.00110994	4.34597e-06
15.07	0.0210842	0.00641715	0.00802077	0.00133612	0.00183419	0.00214635	0.00112124	4.93992e-06
15.08	0.0210725	0.00639704	0.00810603	0.00135805	0.00189044	0.00216337	0.00112904	5.45681e-06
15.09	0.0210264	0.00637578	0.00818379	0.00138417	0.00194552	0.00217242	0.00113468	5.9001e-06
15.1	0.021001	0.00635677	0.00826344	0.00140677	0.00200217	0.00217635	0.00113707	6.36085e-06
15.11	0.0209885	0.00635212	0.00835086	0.00143407	0.00205786	0.00217551	0.0011358	6.58899e-06
15.12	0.0209572	0.00632952	0.00842153	0.00145946	0.00211265	0.00216883	0.00113123	6.85062e-06
15.13	0.0209315	0.00633758	0.00850522	0.00148548	0.00216303	0.00215477	0.00112234	7.08769e-06
15.14	0.0209396	0.00633776	0.00857421	0.00151588	0.00221073	0.0021401	0.00111143	7.0647e-06
15.15	0.0209232	0.00633431	0.0086455	0.00154255	0.00225622	0.00211907	0.00109689	7.08723e-06
15.16	0.0209415	0.006368	0.00872237	0.00157245	0.00229857	0.00208551	0.00107882	7.00086e-06
15.17	0.0209473	0.00636589	0.00878712	0.00160225	0.00233811	0.00205645	0.00105897	6.77109e-06
15.18	0.0209615	0.00637334	0.00886586	0.00163312	0.00237487	0.00201877	0.00103583	6.52147e-06
15.19	0.0210079	0.00646952	0.00893252	0.00166701	0.00240679	0.00197789	0.00101124	6.12887e-06
15.2	0.0210261	0.00642916	0.00899731	0.00169919	0.00243614	0.00193135	0.000983893	5.702e-06
15.21	0.0210597	0.0064483	0.00906812	0.00173315	0.00246713	0.00188514	0.000955605	5.18604e-06
15.22	0.0210887	0.00664819	0.0091306	0.0017673	0.00249044	0.00183474	0.000926046	4.6103e-06
15.23	0.0211184	0.00647924	0.00919025	0.00180009	0.0025145	0.00177826	0.000894424	4.0249e-06
15.24	0.0211575	0.00663318	0.00925998	0.00183453	0.0025401	0.00172113	0.000862992	3.41283e-06
15.25	0.0211725	0.00676265	0.00931765	0.00186952	0.00256337	0.00166082	0.000830388	2.79907e-06
15.26	0.0211927	0.00660255	0.00937264	0.00190263	0.00258345	0.00160424	0.000797961	2.20432e-06
15.27	0.0212292	0.00688756	0.00943874	0.00193698	0.00260226	0.00154262	0.000764824	1.64642e-06
15.28	0.0212304	0.00679859	0.00948832	0.00197465	0.00261598	0.00148359	0.000733597	1.14146e-06
15.29	0.0212218	0.00686923	0.00954021	0.00200948	0.00263016	0.00142824	0.000702684	7.04324e-07
15.3	0.0212058	0.00703084	0.00959845	0.0020455	0.00264286	0.00137533	0.000673457	3.59635e-07
15.31	0.0211774	0.00696144	0.00964433	0.00208185	0.00265034	0.00132367	0.000644243	1.20286e-07
15.32	0.0211391	0.00716587	0.00969082	0.00211553	0.00265788	0.00127641	0.000615192	6.40188e-09
15.33	0.0210914	0.00718354	0.00974314	0.0021517	0.00266367	0.00123578	0.000588063	3.80025e-08
15.34	0.021052	0.00728243	0.00979094	0.0021868	0.00266812	0.00119578	0.000561794	2.30402e-07
15.35	0.0209587	0.00743191	0.0098354	0.0022212	0.00267168	0.00116177	0.000537763	5.98907e-07
15.36	0.0208812	0.00747175	0.00986921	0.0022556	0.00267893	0.00113118	0.000514606	1.15363e-06
15.37	0.0207871	0.00763805	0.00991328	0.00229068	0.00268021	0.00110474	0.000493321	1.92038e-06
15.38	0.0206722	0.00772986	0.00996657	0.00232593	0.00268379	0.00108433	0.000473074	2.88491e-06
15.39	0.0205416	0.00786047	0.00999939	0.00235498	0.00268989	0.00106519	0.000454217	4.06711e-06
15.4	0.0204177	0.00801985	0.01004	0.00238887	0.00269832	0.00105409	0.000437075	5.48468e-06
15.41	0.0202807	0.00814117	0.0100842	0.00242005	0.00269145	0.00104586	0.000419606	7.08125e-06
15.42	0.020126	0.00831934	0.0101187	0.00244734	0.00269068	0.00104209	0.000405381	8.92082e-06
15.43	0.019978	0.00846299	0.0101573	0.00248213	0.00269083	0.00104212	0.000393177	1.10051e-05
15.44	0.0197869	0.00863333	0.0101802	0.00250941	0.0026836	0.0010452	0.000381839	1.32025e-05
15.45	0.0196479	0.00881154	0.010217	0.00253749	0.00268607	0.0010557	0.000373326	1.56306e-05
15.46	0.0194906	0.00897104	0.0102461	0.00256722	0.00267129	0.00106446	0.000365673	1.82809e-05
15.47	0.019319	0.00916755	0.0102605	0.00259053	0.00266221	0.00107837	0.000360203	2.1054e-05
15.48	0.019223	0.00934282	0.0102841	0.00261701	0.00264924	0.00109662	0.000356137	2.3917e-05
15.49	0.019115	0.00952994	0.0102949	0.0026389	0.00263212	0.00111216	0.000352821	2.69802e-05
15.5	0.0189768	0.00973118	0.0103138	0.00265904	0.00261821	0.00113316	0.000351518	3.01128e-05
15.51	0.018822	0.00991481	0.0103156	0.00268142	0.00259458	0.00115642	0.000350943	3.3172e-05
15.52	0.0187318	0.0101058	0.0103214	0.00269931	0.00257398	0.00117806	0.000352283	3.64154e-05
15.53	0.0186957	0.0102978	0.0103223	0.00271544	0.00254069	0.00120375	0.000354858	3.95112e-05
15.54	0.0186099	0.0104846	0.0103116	0.00273145	0.0025063	0.00122626	0.000359098	4.27429e-05
15.55	0.0184983	0.0106728	0.0103019	0.00274503	0.00247048	0.00124885	0.000365066	4.58696e-05
15.56	0.0183228	0.0108517	0.0102817	0.00275313	0.00242766	0.00127305	0.000370846	4.86762e-05
15.57	0.0181734	0.0110318	0.0102726	0.0027643	0.00238685	0.00129347	0.000377834	5.15958e-05
15.58	0.018044	0.0112068	0.0102483	0.00277202	0.00233652	0.00131676	0.000386035	5.41445e-05
15.59	0.0179282	0.0113646	0.0102175	0.00277536	0.00228871	0.00133799	0.000394126	5.65701e-05
15.6	0.0177635	0.0115351	0.0101787	0.00278002	0.0022351	0.00135587	0.000403994	5.88936e-05
15.61	0.0175778	0.0116936	0.0101385	0.00278155	0.0021774	0.00137853	0.000413608	6.07407e-05
15.62	0.0173874	0.0118534	0.0100963	0.00278173	0.00211753	0.00139833	0.000423686	6.28145e-05
15.63	0.0171827	0.0120091	0.0100527	0.00277964	0.0020572	0.00141903	0.000434545	6.42943e-05
15.64	0.0169992	0.0121598	0.0100046	0.00277525	0.00199411	0.00144042	0.000444574	6.54285e-05
15.65	0.0167761	0.0123126	0.0099518	0.00277051	0.00192831	0.00146127	0.000455947	6.68926e-05
15.66	0.0165251	0.0124575	0.00989234	0.00276648	0.00186259	0.001484	0.000466442	6.73725e-05
15.67	0.0163107	0.012609	0.00982225	0.00275608	0.00179392	0.00150684	0.000477914	6.79664e-05
15.68	0.0160709	0.0127471	0.00977236	0.00274815	0.00172676	0.00152978	0.000488182	6.84331e-05
15.69	0.0158428	0.0128887	0.00970609	0.00273498	0.00165914	0.00155446	0.000499645	6.81154e-05
15.7	0.0156457	0.0130215	0.00963439	0.00271913	0.0015923	0.00158168	0.000512105	6.80396e-05
15.71	0.0154167	0.0131565	0.00957579	0.00271007	0.00152536	0.00160782	0.00052299	6.73018e-05
15.72	0.0152236	0.0132891	0.00949598	0.00269062	0.00145951	0.00163658	0.000535949	6.64179e-05
15.73	0.0150325	0.0134125	0.00943551	0.00267308	0.00139674	0.00166611	0.000548316	6.54751e-05
15.74	0.0148558	0.0135573	0.00936593	0.00265451	0.001337	0.0016966	0.000561092	6.39863e-05
15.75	0.0147019	0.0136756	0.00928404	0.00263386	0.00127947	0.00172813	0.000575681	6.23853e-05
15.76	0.0145377	0.0137996	0.00921927	0.00261541	0.00122272	0.00176233	0.000589179	6.0573e-05
15.77	0.0144226	0.0139321	0.00914055	0.00259149	0.0011738	0.00179539	0.000604081	5.84746e-05
15.78	0.0142974	0.0140484	0.00906484	0.00256762	0.00112789	0.00182977	0.000619931	5.63848e-05
15.79	0.0142007	0.0141826	0.00899409	0.00254495	0.00108399	0.00186409	0.000635099	5.40586e-05
15.8	0.0141265	0.0142987	0.00891442	0.00252027	0.00104768	0.00189706	0.000651998	5.15761e-05
15.81	0.0140502	0.0144325	0.00883882	0.0024945	0.00101168	0.00193092	0.000668445	4.90003e-05
15.82	0.0140213	0.0145646	0.00876861	0.00246611	0.000983674	0.00196223	0.000685109	4.62729e-05
15.83	0.013971	0.0146784	0.00868319	0.00243686	0.000958656	0.00199632	0.000703197	4.35464e-05
15.84	0.0139434	0.0148108	0.00861373	0.00240983	0.000936362	0.00202574	0.000720379	4.068e-05
15.85	0.0139408	0.0149194	0.00854299	0.00237733	0.000920964	0.00205725	0.00073822	3.782e-05
15.86	0.0139315	0.0150419	0.00845919	0.00234625	0.00090878	0.00208582	0.000756841	3.49838e-05
15.87	0.0139491	0.0151695	0.00840168	0.00231325	0.000902785	0.00211066	0.000774442	3.20811e-05
15.88	0.0139606	0.0152785	0.00834083	0.00227691	0.000900131	0.00213591	0.000793954	2.92437e-05
15.89	0.0139759	0.0154052	0.00827285	0.00224427	0.000901921	0.00215201	0.000812418	2.63949e-05
15.9	0.0140122	0.0154991	0.00820975	0.00220816	0.000908572	0.00216622	0.000830189	2.36181e-05
15.91	0.0140357	0.0156128	0.00814285	0.00217389	0.000920825	0.00217414	0.000848757	2.10083e-05
15.92	0.0140819	0.0157126	0.0080691	0.0021387	0.000936668	0.002181	0.000864738	1.84686e-05
15.93	0.0141371	0.0158097	0.00800877	0.00210096	0.000957552	0.00218089	0.000881783	1.60895e-05
15.94	0.0141689	0.0159182	0.00793748	0.00206551	0.000985211	0.00217686	0.000897447	1.38206e-05
15.95	0.0142161	0.0160035	0.00785844	0.00202699	0.00101486	0.00216998	0.000911695	1.1759e-05
15.96	0.0142592	0.0161057	0.00779024	0.00198819	0.00105072	0.00215402	0.000925727	9.81255e-06
15.97	0.0142979	0.0161905	0.00771121	0.00195157	0.00109335	0.00213664	0.000936136	8.00754e-06
15.98	0.0143316	0.0162748	0.00763885	0.00191326	0.00113734	0.00211414	0.00094845	6.45461e-06
15.99	0.0143656	0.0163708	0.00755976	0.0018742	0.00119044	0.00208703	0.000955978	5.0449e-06
16	0.0143982	0.0164428	0.00748521	0.00183813	0.00124682	0.00205553	0.000961449	3.78762e-06
16.01	0.014428	0.0165166	0.00740739	0.00179917	0.00130589	0.00202682	0.000966729	2.74797e-06
16.02	0.0144514	0.0165914	0.00733495	0.00175948	0.00137361	0.00198493	0.000967754	1.89588e-06
16.03	0.0144577	0.016646	0.00725725	0.00172202	0.00144476	0.0019453	0.000969149	1.18407e-06
16.04	0.014471	0.0167202	0.00717918	0.00168458	0.00152103	0.00190845	0.000966307	6.62604e-07
16.05	0.014478	0.0167708	0.00710556	0.00164564	0.00160405	0.00186009	0.000961575	2.98036e-07
16.06	0.014477	0.0168153	0.00701622	0.00160651	0.00169051	0.00181847	0.0009556	7.86663e-08
16.07	0.014477	0.0168765	0.00693846	0.00156981	0.00178429	0.00177338	0.000946352	6.64513e-10
16.08	0.0144702	0.0169243	0.00686224	0.00153188	0.00188148	0.00172778	0.000936187	5.36343e-08
16.09	0.0144539	0.0169759	0.00677473	0.001495	0.00198062	0.00168512	0.000924027	2.27655e-07
16.1	0.0144391	0.0170069	0.0066919	0.00145775	0.00208851	0.00163713	0.000908398	5.05994e-07
16.11	0.0144116	0.0170456	0.00661135	0.00142218	0.00219479	0.00159363	0.000892218	8.81718e-07
16.12	0.0143841	0.017089	0.00651848	0.00138733	0.00230143	0.00155032	0.000875379	1.31141e-06
16.13	0.0143427	0.0171064	0.00643536	0.00135277	0.00241517	0.00150503	0.000855519	1.83221e-06
16.14	0.0142924	0.0171394	0.00634528	0.00132066	0.00252096	0.0014655	0.000835194	2.39394e-06
16.15	0.0142484	0.0171576	0.00625334	0.00128518	0.00262945	0.00142415	0.000812509	2.97711e-06
16.16	0.0141965	0.0171784	0.00616802	0.00125267	0.00274583	0.00138721	0.000791125	3.58437e-06
16.17	0.0141425	0.0171992	0.00607369	0.00122098	0.00284949	0.00135405	0.000767488	4.19387e-06
16.18	0.014075	0.0172125	0.00598863	0.00119016	0.00296052	0.00131893	0.000741818	4.7731e-06
16.19	0.0140118	0.0172249	0.00589589	0.0011611	0.00306554	0.00128893	0.000719203	5.30421e-06
16.2	0.0139437	0.01722	0.00579552	0.00113078	0.00316262	0.00126094	0.00069259	5.81207e-06
16.21	0.0138645	0.0172313	0.00570409	0.00110363	0.0032628	0.00123312	0.00066737	6.26075e-06
16.22	0.0137955	0.0172267	0.00560445	0.00107587	0.00334728	0.00120917	0.000642494	6.6562e-06
16.23	0.0137167	0.0172188	0.00551246	0.00105109	0.00343728	0.00118809	0.000616676	6.91206e-06
16.24	0.0136293	0.0172209	0.00541506	0.00102749	0.00351262	0.00116736	0.000593185	7.13876e-06
16.25	0.0135445	0.0172126	0.0053149	0.00100367	0.00357329	0.00114889	0.000567754	7.23809e-06
16.26	0.0134515	0.0172038	0.00521707	0.000982598	0.0036264	0.00113627	0.000544012	7.24431e-06
16.27	0.013358	0.0172066	0.00511589	0.000960673	0.00365515	0.00112331	0.000521606	7.24577e-06
16.28	0.013259	0.0172007	0.00501842	0.00094092	0.00367746	0.00111129	0.000499081	7.07309e-06
16.29	0.0131623	0.0172032	0.00491435	0.00092229	0.00367663	0.00110417	0.000478876	6.86418e-06
16.3	0.0130609	0.0172083	0.00481687	0.000903643	0.0036578	0.00109679	0.000457886	6.53938e-06
16.31	0.0129589	0.0172193	0.00471716	0.000888085	0.00363028	0.00109165	0.0004385	6.11703e-06
16.32	0.0128606	0.0172216	0.00462218	0.000874521	0.00358012	0.00109189	0.000420578	5.71612e-06
16.33	0.0127514	0.0172312	0.00452633	0.000862288	0.00351672	0.00109134	0.000402413	5.14507e-06
16.34	0.0126522	0.0172615	0.00442742	0.000850333	0.00343319	0.00109355	0.000386005	4.56972e-06
16.35	0.012512	0.0172802	0.0043406	0.000839521	0.00333364	0.0010991	0.000370818	4.00651e-06
16.36	0.0123441	0.0173171	0.00424558	0.00083099	0.00322686	0.00110874	0.000356086	3.35217e-06
16.37	0.012179	0.017342	0.00416246	0.000821696	0.00311175	0.00112295	0.00034298	2.75173e-06
16.38	0.0120033	0.0174003	0.0040779	0.000815354	0.00298889	0.00113678	0.000331349	2.15622e-06
16.39	0.0118582	0.0174546	0.00399312	0.000811142	0.0028665	0.00115779	0.000320636	1.58328e-06
16.4	0.0117231	0.0175049	0.00391971	0.000807367	0.00274329	0.00118152	0.000310961	1.09589e-06
16.41	0.0115925	0.0175905	0.00384003	0.000808388	0.00262007	0.00120738	0.0003025	6.6583e-07
16.42	0.0114616	0.0176577	0.0037747	0.000810899	0.00250841	0.0012397	0.000295425	3.29376e-07
16.43	0.0113635	0.0177505	0.00370903	0.000812987	0.00240113	0.00127477	0.000289288	1.04089e-07
16.44	0.0112702	0.0178437	0.00364344	0.000820155	0.0023045	0.0013117	0.000284114	3.2846e-09
16.45	0.01118	0.0179385	0.00359029	0.000826301	0.00222454	0.00135084	0.000280344	4.64055e-08
16.46	0.0110917	0.0180483	0.00352983	0.000833786	0.00215077	0.00139301	0.000277021	2.48939e-07
16.47	0.0110037	0.0181434	0.00347951	0.000845692	0.00209779	0.00143836	0.000275286	6.28579e-07
16.48	0.010892	0.0182537	0.00343242	0.000856715	0.00204281	0.00148831	0.000275319	1.19194e-06
16.49	0.010776	0.0183563	0.00338728	0.00087232	0.00199869	0.00153965	0.000275476	1.96126e-06
16.5	0.0106827	0.0184552	0.00335112	0.0008891	0.00195989	0.00159244	0.000277137	2.93999e-06
16.51	0.0105659	0.0185732	0.00331011	0.000908502	0.00192632	0.00164727	0.000280091	4.13691e-06
16.52	0.0104622	0.018673	0.00327844	0.000929503	0.00190002	0.00170253	0.000283281	5.53057e-06
16.53	0.0103579	0.0187682	0.0032485	0.00094897	0.00187445	0.00176093	0.000288571	7.13997e-06
16.54	0.0102467	0.018875	0.00322325	0.000973571	0.00186134	0.00181562	0.000295417	8.98721e-06
16.55	0.0101627	0.0189557	0.00320268	0.00099805	0.00184186	0.00187662	0.00030223	1.10175e-05
16.56	0.0100636	0.0190265	0.00317947	0.001024	0.00183437	0.00193725	0.000311084	1.32703e-05
16.57	0.00996596	0.0191097	0.00316772	0.00105335	0.00182567	0.00199102	0.000320373	1.57284e-05
16.58	0.00986181	0.0191452	0.00315499	0.00107977	0.00181365	0.00204988	0.000330498	1.83055e-05
16.59	0.00976954	0.0191895	0.00314377	0.00111063	0.00181112	0.00210619	0.000342029	2.10863e-05
16.6	0.00967304	0.0192471	0.00314001	0.00114283	0.0018004	0.00216003	0.000353547	2.40198e-05
16.61	0.00946098	0.0192614	0.00313616	0.00117243	0.00179063	0.00220999	0.00036771	2.7007e-05
16.62	0.00932233	0.0192856	0.00313948	0.00120738	0.00177607	0.00226044	0.000381454	3.01053e-05
16.63	0.00919841	0.0192845	0.0031455	0.00123868	0.00175708	0.00230393	0.000396174	3.3274e-05
16.64	0.00907856	0.0192611	0.00314967	0.00127231	0.00174122	0.00234346	0.000412691	3.65039e-05
16.65	0.00896531	0.0192062	0.0031621	0.00130875	0.00171876	0.00238461	0.000428735	3.96588e-05
16.66	0.00883277	0.0191342	0.00317536	0.00133919	0.00169762	0.00241736	0.000445557	4.28285e-05
16.67	0.00876646	0.0190955	0.00319241	0.00137731	0.00167368	0.00244497	0.000462996	4.58823e-05
16.68	0.00866705	0.019016	0.00321321	0.001413	0.00164738	0.00247137	0.000480504	4.89368e-05
16.69	0.00859611	0.0189409	0.00323498	0.00144771	0.00162063	0.00249174	0.000498194	5.18336e-05
16.7	0.00855856	0.0188779	0.00325934	0.00148788	0.0015926	0.00251174	0.00051613	5.46016e-05
16.71	0.00850373	0.0187972	0.00328412	0.00151897	0.00156039	0.00253049	0.000533682	5.70357e-05
16.72	0.00847548	0.0187216	0.00331636	0.00155172	0.00152888	0.00253765	0.000551947	5.94252e-05
16.73	0.00844854	0.0186401	0.00334864	0.0015866	0.00149721	0.0025463	0.000569726	6.14632e-05
16.74	0.00841705	0.0185543	0.00338204	0.00161338	0.00146649	0.00254984	0.000587612	6.30689e-05
16.75	0.00839688	0.0184684	0.00341455	0.0016487	0.00144486	0.00254742	0.000605774	6.47779e-05
16.76	0.00835724	0.0183708	0.00345383	0.00168187	0.00142602	0.00254037	0.000622021	6.61505e-05
16.77	0.00833482	0.0182714	0.00349171	0.00171001	0.00141615	0.00252992	0.000638273	6.70496e-05
16.78	0.00830118	0.0181732	0.00352904	0.00174384	0.00141892	0.00251415	0.000654349	6.7877e-05
16.79	0.00826033	0.0180782	0.00357327	0.00177314	0.0014281	0.00249212	0.000669015	6.8509e-05
16.8	0.00823211	0.0179899	0.00361271	0.0017997	0.00145533	0.00246889	0.000683147	6.85288e-05
16.81	0.00818696	0.0179075	0.00365954	0.0018251	0.0014913	0.00243738	0.000697322	6.87609e-05
16.82	0.00815812	0.0178147	0.00370276	0.0018494	0.00154187	0.00240315	0.000710516	6.84318e-05
16.83	0.00811562	0.0177243	0.00374745	0.00187454	0.00160739	0.00236623	0.000723458	6.77764e-05
16.84	0.00807825	0.0176495	0.00379674	0.0018981	0.00168112	0.00232399	0.000735963	6.71205e-05
16.85	0.00803737	0.0175593	0.00383702	0.00191936	0.00176781	0.00228036	0.000748174	6.60033e-05
16.86	0.0079783	0.0174916	0.00388853	0.00194131	0.00186696	0.00223195	0.00075908	6.46651e-05
16.87	0.00793475	0.0174303	0.00393785	0.001962	0.00198595	0.00217844	0.000768916	6.31501e-05
16.88	0.00787086	0.017373	0.00398154	0.00198012	0.00212095	0.00212394	0.000779337	6.12713e-05
16.89	0.0078036	0.0173074	0.00403639	0.00199786	0.00227165	0.00206472	0.000787693	5.93239e-05
16.9	0.00773268	0.0172394	0.00408946	0.00201445	0.00244489	0.00200232	0.000795444	5.7267e-05
16.91	0.00765968	0.017219	0.0041346	0.00202507	0.00262533	0.00194071	0.000802939	5.4946e-05
16.92	0.00758107	0.0171766	0.00419303	0.00204057	0.00282173	0.00187517	0.000808319	5.26435e-05
16.93	0.00749823	0.0171522	0.00424175	0.00205886	0.00303589	0.00180814	0.000812507	5.00629e-05
16.94	0.00742013	0.0171286	0.0043	0.00207128	0.00325967	0.00174168	0.000815901	4.74254e-05
16.95	0.00733939	0.0171009	0.00435978	0.00208613	0.00349317	0.00167436	0.000817629	4.47916e-05
16.96	0.00725517	0.0170992	0.00441415	0.00209404	0.00372682	0.00160775	0.000818176	4.19502e-05
16.97	0.00717458	0.0170827	0.0044756	0.00210655	0.00397067	0.00154024	0.000817534	3.91774e-05
16.98	0.00709224	0.0170815	0.00453014	0.00211947	0.00420269	0.00147338	0.000815626	3.63522e-05
16.99	0.00701549	0.017101	0.00459868	0.00212849	0.00443053	0.00140944	0.000810614	3.34668e-05
17	0.00693848	0.017096	0.00465721	0.00214087	0.00465322	0.00134722	0.000805091	3.06487e-05
17.01	0.00685834	0.01711	0.00472065	0.00215129	0.00485705	0.001286	0.000797668	2.78519e-05
17.02	0.00678591	0.0171449	0.00478808	0.00215871	0.00505463	0.00122728	0.000787378	2.51571e-05
17.03	0.00670747	0.0171568	0.00484973	0.00216432	0.00522154	0.00116816	0.00077676	2.25521e-05
17.04	0.006632	0.0171959	0.00491865	0.00217603	0.00536752	0.00111469	0.000762561	2.00493e-05
17.05	0.00655596	0.0172355	0.00498557	0.00218053	0.00548959	0.00106319	0.000748896	1.76338e-05
17.06	0.0064774	0.0172795	0.00505308	0.00218688	0.00558964	0.00101206	0.000732659	1.53885e-05
17.07	0.00640056	0.0173161	0.00512456	0.0021944	0.00566036	0.000967801	0.000714534	1.33185e-05
17.08	0.00632148	0.0173648	0.00519924	0.00219558	0.00570961	0.000922929	0.000698027	1.13504e-05
17.09	0.00625001	0.0174197	0.00527046	0.00220116	0.00573925	0.000883542	0.000678049	9.52216e-06
17.1	0.00617311	0.0174564	0.00533695	0.00220255	0.0057285	0.000847892	0.000658863	7.86621e-06
17.11	0.00610556	0.0175187	0.00541315	0.00220126	0.00570795	0.000812505	0.000638574	6.3712e-06
17.12	0.00603292	0.017568	0.00549263	0.00220111	0.00565752	0.000781516	0.000616114	5.02776e-06
17.13	0.00595539	0.0176135	0.00557036	0.00219412	0.00559111	0.000754774	0.00059516	3.84579e-06
17.14	0.00589034	0.0176678	0.00564596	0.00219246	0.00551248	0.000727592	0.000570778	2.85536e-06
17.15	0.00582249	0.0177168	0.00571867	0.00219055	0.00540273	0.000705846	0.000547465	2.00739e-06
17.16	0.00576109	0.0177658	0.00579948	0.00218539	0.00529466	0.000687081	0.000526069	1.32391e-06
17.17	0.0056935	0.0178144	0.00587571	0.00218432	0.00516757	0.00066867	0.000502234	7.95173e-07
17.18	0.00562791	0.0178586	0.00596024	0.00217514	0.00502911	0.000654374	0.000480736	4.10366e-07
17.19	0.00557427	0.0178988	0.00604057	0.00217089	0.00488683	0.000641357	0.000457953	1.57623e-07
17.2	0.00551652	0.0179471	0.00611569	0.00216311	0.0047366	0.000631347	0.000434619	2.29662e-08
17.21	0.00547493	0.0179827	0.00619862	0.00215122	0.0045828	0.000623399	0.000414749	4.85627e-09
17.22	0.00543537	0.0180033	0.00627538	0.00214285	0.00442625	0.000617039	0.0003926	8.49117e-08
17.23	0.00539659	0.0180355	0.0063548	0.00212714	0.00426933	0.000614676	0.000372637	2.5569e-07
17.24	0.00536602	0.0180596	0.00643313	0.00211639	0.0041149	0.000613326	0.000353088	4.82221e-07
17.25	0.00534956	0.0180708	0.00650931	0.00210121	0.0039629	0.000616472	0.000333089	8.05165e-07
17.26	0.00533492	0.0180792	0.00658374	0.00208365	0.00380791	0.000621494	0.000316277	1.16062e-06
17.27	0.00532469	0.018082	0.00666332	0.0020686	0.00366569	0.000628422	0.000298199	1.51944e-06
17.28	0.00532645	0.0180806	0.00674061	0.00205087	0.00353002	0.000639901	0.000281969	1.96292e-06
17.29	0.00532184	0.0180816	0.00681085	0.00202923	0.0033943	0.0006515	0.000266929	2.35942e-06
17.3	0.00533381	0.0180672	0.00688865	0.00200822	0.00327208	0.000667491	0.000252409	2.75394e-06
17.31	0.00534099	0.018052	0.00695843	0.00198946	0.00315507	0.000685282	0.000239141	3.14607e-06
17.32	0.00539209	0.0180343	0.0070323	0.00196074	0.00304474	0.000704979	0.000226196	3.49882e-06
17.33	0.00540597	0.018003	0.00710296	0.001937	0.00294859	0.000728774	0.000214524	3.82693e-06
17.34	0.00542032	0.0179836	0.00717221	0.00191068	0.0028591	0.000753377	0.000203622	4.0561e-06
17.35	0.0055433	0.0179391	0.00724957	0.00188117	0.00278394	0.000782414	0.000193751	4.23904e-06
17.36	0.00551965	0.0179116	0.00731185	0.00185589	0.0027152	0.000814309	0.000184377	4.31635e-06
17.37	0.00560506	0.0178769	0.00738402	0.00182414	0.0026562	0.000848326	0.000176412	4.36033e-06
17.38	0.00573591	0.0178203	0.00745204	0.00179377	0.00260271	0.000887941	0.000169161	4.35005e-06
17.39	0.00573845	0.0177836	0.00750935	0.00176349	0.00255865	0.000929174	0.000161627	4.22787e-06
17.4	0.00590796	0.0177394	0.00758395	0.00173178	0.00253029	0.000975329	0.000156015	4.07495e-06
17.41	0.0059669	0.0176943	0.00764616	0.00170002	0.00250025	0.00102533	0.00015078	3.84794e-06
17.42	0.0060809	0.017629	0.007704	0.00166692	0.00248759	0.00107748	0.000146123	3.55331e-06
17.43	0.0062184	0.0175805	0.00777477	0.00163355	0.00247983	0.00113506	0.000142916	3.25388e-06
17.44	0.00629723	0.0175282	0.00782632	0.00159898	0.0024822	0.00119298	0.000139505	2.89916e-06
17.45	0.00648057	0.0174674	0.00789112	0.0015669	0.00249476	0.00125646	0.00013742	2.48321e-06
17.46	0.00659502	0.0174239	0.00794425	0.00153281	0.00250826	0.00132316	0.000136378	2.0618e-06
17.47	0.00678111	0.0173538	0.00799274	0.00149685	0.00253585	0.00138928	0.000135269	1.63968e-06
17.48	0.00695952	0.0173127	0.00805496	0.00146465	0.00256319	0.00146153	0.00013585	1.23107e-06
17.49	0.00713457	0.0172605	0.00809961	0.00142876	0.00259634	0.00152986	0.000136798	8.66286e-07
17.5	0.00736605	0.0172097	0.00815476	0.00139577	0.00263741	0.00160202	0.000137962	5.30023e-07
17.51	0.00755269	0.0171697	0.00820048	0.00136272	0.00267577	0.00167689	0.000140661	2.65983e-07
17.52	0.00780532	0.0171151	0.00824789	0.0013268	0.00272643	0.0017493	0.000143716	8.68687e-08
17.53	0.00804798	0.0170854	0.00830238	0.00129575	0.00278097	0.00182242	0.000147826	3.00417e-09
17.54	0.0083039	0.0170343	0.00834281	0.00126184	0.0028322	0.0018957	0.000152685	3.72264e-08
17.55	0.00859443	0.0169906	0.00839084	0.00122904	0.00288955	0.00196908	0.000158519	2.0373e-07
17.56	0.0088452	0.0169607	0.00842515	0.00119852	0.00294893	0.00203831	0.000165541	5.18463e-07
17.57	0.00913827	0.0169143	0.00846804	0.00116671	0.00301132	0.00210939	0.000172535	1.01009e-06
17.58	0.0094415	0.016866	0.00851369	0.00113803	0.00307319	0.00217127	0.000181487	1.67254e-06
17.59	0.00974213	0.0168404	0.00854741	0.00110856	0.00313906	0.0022346	0.000191136	2.53178e-06
17.6	0.0100695	0.016808	0.00859105	0.00107985	0.00320361	0.00229436	0.000201055	3.62874e-06
17.61	0.0103719	0.0167641	0.00861965	0.0010527	0.00326277	0.00234494	0.000212982	4.88413e-06
17.62	0.0107101	0.0167334	0.00865609	0.00102533	0.00332794	0.0023942	0.000225015	6.41448e-06
17.63	0.0110467	0.0166912	0.00869017	0.000999511	0.00338578	0.00243383	0.000238155	8.16731e-06
17.64	0.0113293	0.0166574	0.00872441	0.000974797	0.00343646	0.00247439	0.000252811	1.00806e-05
17.65	0.0116531	0.0166292	0.00875922	0.000951484	0.00348957	0.00250443	0.000267717	1.23028e-05
17.66	0.0119471	0.0165703	0.00877879	0.000928979	0.00353982	0.00252166	0.000283348	1.47752e-05
17.67	0.01221	0.0165141	0.0088048	0.000907426	0.00358785	0.00253776	0.000300991	1.7417e-05
17.68	0.0124995	0.0164599	0.00883303	0.000887509	0.00364605	0.00254617	0.00031879	2.02481e-05
17.69	0.0127633	0.0163903	0.00885953	0.000869072	0.00372787	0.00254762	0.000337177	2.3302e-05
17.7	0.0130283	0.0163238	0.00888312	0.000850812	0.00380825	0.00254586	0.000355975	2.65314e-05
17.71	0.0133232	0.0162537	0.00890704	0.000835283	0.00393374	0.00253499	0.000375238	2.99114e-05
17.72	0.0136517	0.0161749	0.00893198	0.000819611	0.00409694	0.00251463	0.000395058	3.33134e-05
17.73	0.0138674	0.0161026	0.00894481	0.000804109	0.00416838	0.00249707	0.000415274	3.68859e-05
17.74	0.0141395	0.0159991	0.00896205	0.000792464	0.00425986	0.00247312	0.000435015	4.05405e-05
17.75	0.0144087	0.0159139	0.00897322	0.000780482	0.00427877	0.0024447	0.000454387	4.42066e-05
17.76	0.014602	0.0158183	0.00897789	0.000769277	0.00430386	0.00240943	0.000475381	4.79445e-05
17.77	0.0148556	0.0157052	0.00898459	0.000759581	0.00434769	0.00237343	0.000494206	5.14908e-05
17.78	0.015015	0.0155915	0.00897911	0.000750764	0.00435785	0.00233539	0.000512938	5.50819e-05
17.79	0.0151629	0.0154796	0.00897959	0.000743939	0.00434492	0.0022913	0.000531915	5.87914e-05
17.8	0.0152767	0.0153762	0.00897129	0.000738506	0.00427433	0.00224866	0.000549223	6.21135e-05
17.81	0.0153891	0.0152491	0.00895636	0.000733145	0.00420546	0.00220077	0.000566951	6.51066e-05
17.82	0.0154993	0.0151319	0.00894732	0.000729872	0.00413063	0.00215355	0.000583218	6.81811e-05
17.83	0.0155852	0.0150097	0.00892696	0.000728229	0.00403379	0.00210826	0.000598019	7.07873e-05
17.84	0.0157037	0.0148868	0.00890059	0.00072577	0.0039368	0.00205372	0.000612521	7.32205e-05
17.85	0.0157726	0.0147801	0.00887312	0.000726399	0.0038341	0.0020059	0.000625474	7.54902e-05
17.86	0.0158744	0.0146455	0.00884257	0.000726911	0.00371462	0.00195234	0.000636945	7.72141e-05
17.87	0.0159707	0.014529	0.00880874	0.000728236	0.00360278	0.00189803	0.000646886	7.88108e-05
17.88	0.0160405	0.0143996	0.00876358	0.000731874	0.0034875	0.0018486	0.000654919	8.00132e-05
17.89	0.0161446	0.0142713	0.00873238	0.000733888	0.00337146	0.00179289	0.000662583	8.09427e-05
17.9	0.0162151	0.0141604	0.0086872	0.000738873	0.00326276	0.00174194	0.000667062	8.15224e-05
17.91	0.0163044	0.0140294	0.00863782	0.000744552	0.00315016	0.00168741	0.000670467	8.16609e-05
17.92	0.0164049	0.0139163	0.00859978	0.000749957	0.00305142	0.00163219	0.000673498	8.16143e-05
17.93	0.0164891	0.0137998	0.0085395	0.00075742	0.00295363	0.00157872	0.000671986	8.10834e-05
17.94	0.0165874	0.0136877	0.00848595	0.000765265	0.00285589	0.00152246	0.000672736	8.02535e-05
17.95	0.016681	0.0135883	0.00843296	0.00077341	0.00276846	0.00146899	0.000670777	7.93383e-05
17.96	0.0167697	0.0134798	0.00837201	0.000782413	0.00268181	0.00141583	0.000666786	7.80025e-05
17.97	0.0168661	0.0133859	0.00831827	0.000792534	0.00259674	0.00136192	0.0006639	7.63143e-05
17.98	0.0169606	0.013297	0.00826193	0.000802898	0.00251525	0.00131057	0.000657713	7.45836e-05
17.99	0.0170608	0.0132056	0.00820274	0.000813503	0.00243438	0.00125997	0.000651866	7.23942e-05
18	0.0171608	0.0131339	0.00814527	0.000825779	0.00235562	0.0012109	0.000644538	6.99558e-05
18.01	0.0172513	0.013049	0.00808597	0.000839325	0.00227732	0.00116416	0.000635063	6.74453e-05
18.02	0.017345	0.0129788	0.00803157	0.000852419	0.00220136	0.00111845	0.000625705	6.46695e-05
18.03	0.0174303	0.0129034	0.00797656	0.000865941	0.00212622	0.00107581	0.00061441	6.18219e-05
18.04	0.0175108	0.012834	0.00791432	0.000880964	0.00205042	0.00103259	0.000602346	5.88614e-05
18.05	0.0175813	0.0127635	0.00785085	0.00089555	0.00197852	0.00099101	0.000589384	5.57109e-05
18.06	0.017652	0.0126835	0.00779077	0.00091209	0.00190541	0.000953875	0.000575629	5.25993e-05
18.07	0.0177052	0.0126331	0.00772801	0.000928918	0.00183089	0.000914857	0.000560943	4.93076e-05
18.08	0.0177514	0.0125706	0.00766998	0.000945657	0.00176196	0.000880333	0.000544644	4.59371e-05
18.09	0.0177835	0.0125141	0.00761074	0.00096514	0.00169388	0.000847327	0.000527949	4.26503e-05
18.1	0.0178169	0.0124557	0.00754823	0.000983117	0.00162695	0.000817146	0.000510654	3.92314e-05
18.11	0.0178288	0.0124076	0.00749644	0.00100182	0.00156327	0.00078906	0.000492818	3.58937e-05
18.12	0.0178541	0.0123623	0.00743499	0.00102219	0.0015016	0.000763414	0.00047444	3.26167e-05
18.13	0.017857	0.0123174	0.0073736	0.00104183	0.00144117	0.000742146	0.000456011	2.94237e-05
18.14	0.0178401	0.0122741	0.00732793	0.00106373	0.00138383	0.000720827	0.000437671	2.64026e-05
18.15	0.0178459	0.0122293	0.00726837	0.00108592	0.00132899	0.000703449	0.000418525	2.3403e-05
18.16	0.0178286	0.0121892	0.00720974	0.00110645	0.00127648	0.000688391	0.000399782	2.06028e-05
18.17	0.0178189	0.0121431	0.00715825	0.00113054	0.00122852	0.00067513	0.000381311	1.7954e-05
18.18	0.0178038	0.0121143	0.00709837	0.0011539	0.00118095	0.000665777	0.000361814	1.54585e-05
18.19	0.0177843	0.0120755	0.00704415	0.00117587	0.00113717	0.000659127	0.000343109	1.32254e-05
18.2	0.0177679	0.0120369	0.00698603	0.0012007	0.00109599	0.000655584	0.000324721	1.1139e-05
18.21	0.017739	0.0120096	0.00692072	0.00122374	0.00105571	0.000652964	0.000305939	9.19425e-06
18.22	0.0177327	0.0119693	0.0068548	0.00124856	0.00101973	0.00065494	0.000287996	7.48265e-06
18.23	0.0177151	0.0119342	0.00678324	0.00127298	0.000984643	0.000659387	0.000270461	5.94545e-06
18.24	0.0176826	0.0118895	0.00671787	0.00129824	0.00095219	0.000664056	0.000252875	4.59028e-06
18.25	0.0176754	0.011833	0.00665951	0.00132244	0.000921719	0.000675123	0.000236819	3.44123e-06
18.26	0.0176548	0.0117823	0.00659327	0.0013471	0.000893878	0.000684419	0.000221313	2.45094e-06
18.27	0.0176396	0.0117321	0.00653149	0.00137185	0.000868419	0.000697995	0.000205799	1.64173e-06
18.28	0.0176406	0.0116661	0.00647261	0.00139641	0.000845846	0.000715714	0.000192144	1.01262e-06
18.29	0.0176177	0.0116091	0.00640859	0.00142283	0.000825405	0.000732869	0.000178199	5.49121e-07
18.3	0.0176252	0.0115325	0.0063451	0.00144606	0.000806414	0.000755159	0.000164574	2.37332e-07
18.31	0.0176335	0.0114565	0.00628178	0.00147265	0.000792202	0.000779139	0.000153128	5.77094e-08
18.32	0.0176277	0.0113784	0.00621046	0.00149634	0.000778634	0.000807174	0.000141289	8.97957e-13
18.33	0.0176513	0.0112622	0.00614639	0.00152113	0.000768455	0.000835793	0.000130603	4.9169e-08
18.34	0.0176638	0.0111789	0.00607772	0.00154683	0.000762174	0.000868236	0.000121124	1.88604e-07
18.35	0.0176794	0.0110659	0.00600619	0.00156912	0.000758949	0.000903203	0.000111785	4.09008e-07
18.36	0.0177147	0.010951	0.00594281	0.00159242	0.000760297	0.00093868	0.000103907	6.90724e-07
18.37	0.0177425	0.0108279	0.00586856	0.0016156	0.000765718	0.000978779	9.66839e-05	1.02176e-06
18.38	0.0177913	0.0106885	0.00580463	0.00163706	0.000775543	0.00101861	8.95333e-05	1.38833e-06
18.39	0.0178248	0.0105779	0.00573304	0.00165827	0.000789058	0.00106161	8.32889e-05	1.75365e-06
18.4	0.0178902	0.0104381	0.00566121	0.00167986	0.000807373	0.00110742	7.78531e-05	2.15912e-06
18.41	0.0179433	0.0102934	0.00558637	0.00170082	0.000831103	0.00115471	7.27163e-05	2.54038e-06
18.42	0.0180214	0.0101527	0.00550751	0.00172103	0.000858648	0.00120439	6.86237e-05	2.88633e-06
18.43	0.0181114	0.0100042	0.00543482	0.00174013	0.000892148	0.0012559	6.47733e-05	3.23293e-06
18.44	0.0181925	0.00985392	0.00534779	0.00175799	0.000931332	0.00130927	6.12659e-05	3.48538e-06
18.45	0.0183043	0.00969701	0.00526692	0.00177327	0.000973567	0.00136405	5.87348e-05	3.7161e-06
18.46	0.0184274	0.00953966	0.00518511	0.00179033	0.0010253	0.00142017	5.62348e-05	3.89132e-06
18.47	0.0185489	0.00937745	0.00509391	0.00180496	0.00108018	0.0014774	5.43425e-05	3.93891e-06
18.48	0.018674	0.00920938	0.00501374	0.00181812	0.00114198	0.00153796	5.31537e-05	3.95888e-06
18.49	0.0188249	0.00904824	0.00492452	0.00183168	0.0012085	0.00159291	5.21491e-05	3.90233e-06
18.5	0.0190103	0.00888186	0.00483327	0.0018427	0.00127814	0.00165409	5.16474e-05	3.76602e-06
18.51	0.0191779	0.00871857	0.00474898	0.00185328	0.00135807	0.00171493	5.16578e-05	3.60234e-06
18.52	0.0193274	0.0085514	0.00466004	0.00186089	0.00143664	0.0017723	5.2102e-05	3.3574e-06
18.53	0.0195613	0.00838688	0.00457252	0.00186947	0.00152364	0.00183335	5.30478e-05	3.04325e-06
18.54	0.019774	0.00822506	0.00448491	0.00187806	0.00161628	0.00188799	5.46694e-05	2.73022e-06
18.55	0.0199671	0.00805245	0.00439852	0.00188253	0.00171116	0.00194535	5.6472e-05	2.3725e-06
18.56	0.0202227	0.00790039	0.00431732	0.00188529	0.00180561	0.00199855	5.89908e-05	1.97261e-06
18.57	0.0204783	0.00773819	0.00423909	0.00188908	0.00190358	0.00204771	6.20827e-05	1.59753e-06
18.58	0.0206883	0.00756956	0.00415838	0.00188927	0.00199815	0.0020957	6.5566e-05	1.20397e-06
18.59	0.0209999	0.00742241	0.00408075	0.00188777	0.00209199	0.00213757	6.99458e-05	8.38783e-07
18.6	0.0212581	0.00726382	0.00401005	0.00188647	0.00218876	0.00217798	7.4727e-05	5.25009e-07
18.61	0.0215137	0.00712071	0.00393862	0.00188123	0.00227944	0.00220576	8.02072e-05	2.64678e-07
18.62	0.0218241	0.00697748	0.00386805	0.00187861	0.00237564	0.00223262	8.66607e-05	8.46256e-08
18.63	0.0220596	0.00683079	0.00380703	0.0018705	0.00246388	0.00225537	9.37357e-05	3.81467e-09
18.64	0.0223569	0.00670173	0.00374527	0.00186196	0.00254765	0.0022622	0.000101554	3.48314e-08
18.65	0.0225875	0.00657177	0.00368505	0.00185395	0.00263006	0.00227275	0.000110327	1.97922e-07
18.66	0.0228299	0.00644421	0.00363161	0.00183983	0.0026934	0.00227698	0.000119791	5.069e-07
18.67	0.0230768	0.00632447	0.00357692	0.00182869	0.00276405	0.00226869	0.000130215	9.84852e-07
18.68	0.0232907	0.00620601	0.00352858	0.00181514	0.00281875	0.00226366	0.000141641	1.63292e-06
18.69	0.0235334	0.00610075	0.00348382	0.00179815	0.00286107	0.00224743	0.000153891	2.47844e-06
18.7	0.023692	0.00599988	0.00344318	0.00178298	0.00291006	0.0022227	0.00016703	3.53076e-06
18.71	0.0239069	0.00589875	0.00340551	0.00176484	0.00293848	0.00219778	0.00018106	4.79617e-06
18.72	0.0240339	0.0058101	0.00336783	0.00174576	0.00296683	0.00215926	0.000195932	6.30089e-06
18.73	0.0241518	0.00572962	0.00334063	0.00172487	0.0029853	0.00212063	0.000211504	8.01753e-06
18.74	0.0243301	0.00564966	0.00331092	0.00170204	0.00299726	0.00208264	0.000227685	9.99137e-06
18.75	0.0244109	0.00557931	0.00328707	0.00168183	0.0030048	0.0020327	0.000244335	1.21935e-05
18.76	0.0245125	0.0055171	0.00327122	0.0016584	0.00300148	0.00198824	0.000262488	1.45962e-05
18.77	0.0245453	0.00545661	0.00325079	0.00163332	0.00298972	0.00194047	0.000279763	1.72987e-05
18.78	0.0245777	0.00540568	0.00324021	0.0016086	0.00297765	0.00188493	0.000298442	2.0139e-05
18.79	0.0246041	0.00536232	0.00323065	0.00158424	0.00295395	0.0018374	0.00031819	2.31979e-05
18.8	0.0245749	0.00532829	0.00322394	0.00155922	0.00292432	0.00178873	0.000336929	2.65704e-05
18.81	0.024546	0.00529652	0.0032206	0.00153338	0.00289959	0.00173836	0.00035697	2.98775e-05
18.82	0.0245052	0.00527371	0.00321906	0.00150822	0.00286457	0.00169548	0.00037607	3.35676e-05
18.83	0.024427	0.00525794	0.00322566	0.00148072	0.00283247	0.00165026	0.000395206	3.72882e-05
18.84	0.0243323	0.00524317	0.00322912	0.00145319	0.0028007	0.00161087	0.000414488	4.08968e-05
18.85	0.0243099	0.00524417	0.00324191	0.00142561	0.00276317	0.00157691	0.000432776	4.4889e-05
18.86	0.0242496	0.00524053	0.00325492	0.00139637	0.00273616	0.00154304	0.000450872	4.86836e-05
18.87	0.0242864	0.00524438	0.00326947	0.00136895	0.00270244	0.001513	0.000468224	5.2781e-05
18.88	0.0243306	0.00526038	0.00329216	0.00134011	0.00266566	0.00148833	0.000485037	5.67981e-05
18.89	0.0245308	0.00527478	0.00331063	0.00131225	0.00263245	0.00146217	0.000500065	6.05343e-05
18.9	0.024838	0.00529603	0.00334064	0.00128654	0.00258901	0.00143935	0.000514354	6.44785e-05
18.91	0.0249967	0.00531773	0.00336696	0.0012571	0.00254787	0.00141977	0.00052856	6.7924e-05
18.92	0.0251738	0.00534968	0.00339717	0.00123023	0.00250573	0.0013941	0.000540219	7.1388e-05
18.93	0.0251501	0.00538644	0.00342833	0.00120261	0.00246166	0.00137734	0.000550693	7.46365e-05
18.94	0.025029	0.00541628	0.00346094	0.00117526	0.00241341	0.00135836	0.000559365	7.73383e-05
18.95	0.0249299	0.00545623	0.00350096	0.00115052	0.00236408	0.00133882	0.000566706	8.00804e-05
18.96	0.0248459	0.00550044	0.00353339	0.00112379	0.00231678	0.001319	0.000572932	8.25032e-05
18.97	0.0247167	0.00554433	0.00358191	0.0010997	0.00226235	0.00129558	0.000577075	8.43858e-05
18.98	0.024497	0.00559091	0.00362036	0.00107424	0.00221069	0.00127725	0.000580899	8.60594e-05
18.99	0.0242955	0.0056418	0.00366375	0.00104914	0.00215666	0.00125277	0.000582333	8.72648e-05
19	0.0240608	0.00569041	0.00371384	0.00102789	0.00210024	0.00123164	0.000582586	8.81833e-05
19.01	0.0238314	0.00574105	0.00375397	0.00100438	0.00204239	0.00121041	0.00058159	8.8881e-05
19.02	0.0236194	0.00579982	0.00380741	0.000982746	0.00198163	0.00118436	0.0005791	8.9308e-05
19.03	0.0233992	0.00585582	0.00385445	0.00096255	0.0019241	0.00116185	0.000574939	8.91226e-05
19.04	0.0231931	0.00591095	0.00390395	0.000940655	0.00186072	0.00113563	0.000568548	8.86952e-05
19.05	0.0229725	0.00596997	0.00395488	0.000920667	0.00179822	0.00111057	0.000562016	8.81223e-05
19.06	0.0227747	0.00602926	0.00400373	0.000901422	0.00173547	0.00108552	0.00055378	8.69477e-05
19.07	0.0225771	0.00608631	0.00405707	0.000882556	0.00167328	0.00106011	0.000544451	8.56143e-05
19.08	0.0223827	0.00615307	0.00411172	0.000864382	0.00160904	0.00103794	0.000535164	8.41095e-05
19.09	0.0222287	0.00622069	0.00416236	0.00084705	0.00154907	0.00101501	0.000524051	8.21446e-05
19.1	0.0220753	0.0062803	0.00421236	0.000829974	0.00149109	0.0009952	0.00051284	8.00555e-05
19.11	0.0219266	0.00634979	0.00427018	0.000814185	0.00143402	0.000975949	0.000501598	7.77593e-05
19.12	0.0218161	0.00641715	0.00432165	0.000798225	0.00138025	0.000956462	0.000489249	7.50439e-05
19.13	0.0217299	0.00648346	0.00437436	0.00078345	0.00132924	0.000941051	0.000475968	7.23027e-05
19.14	0.0216628	0.00655727	0.00443116	0.000770366	0.0012817	0.000926657	0.000463043	6.93961e-05
19.15	0.0215996	0.00662635	0.00448694	0.000756717	0.00123997	0.000913808	0.000449068	6.62605e-05
19.16	0.0215656	0.00670196	0.0045424	0.00074467	0.00120214	0.000903301	0.000434348	6.31216e-05
19.17	0.0215937	0.00677663	0.00459811	0.000731258	0.00116804	0.000894825	0.000419954	5.98069e-05
19.18	0.0215737	0.0068464	0.00465531	0.000719528	0.00114128	0.00088893	0.000404735	5.64879e-05
19.19	0.0216221	0.00692896	0.00471312	0.000709876	0.00111676	0.000889673	0.000389432	5.31353e-05
19.2	0.0216682	0.00700336	0.00477303	0.000698135	0.00109647	0.000885653	0.00037417	4.96182e-05
19.21	0.0217016	0.00708432	0.00482958	0.000689642	0.00108318	0.00088679	0.000358317	4.63098e-05
19.22	0.0217821	0.0071729	0.00489442	0.000681415	0.00107286	0.00089448	0.000342585	4.28697e-05
19.23	0.0218097	0.0072516	0.00495573	0.000672104	0.00106523	0.000898918	0.000326993	3.9423e-05
19.24	0.0218853	0.00734174	0.00501828	0.000665437	0.00106413	0.000913529	0.000311367	3.61542e-05
19.25	0.0219374	0.00742503	0.00508178	0.000659614	0.00106712	0.000925498	0.000296155	3.28474e-05
19.26	0.021991	0.00751127	0.0051485	0.000653698	0.00107584	0.000942374	0.000280874	2.96632e-05
19.27	0.0220499	0.00760306	0.00521607	0.000648934	0.00109097	0.000963682	0.00026591	2.66031e-05
19.28	0.0220665	0.00768404	0.0052824	0.000644164	0.0011101	0.000984103	0.000251449	2.36314e-05
19.29	0.0221249	0.00778269	0.00535057	0.000640488	0.00113696	0.00101264	0.000237073	2.0906e-05
19.3	0.0221381	0.00787107	0.00541945	0.000638624	0.00116785	0.00103785	0.000223394	1.83007e-05
19.31	0.0221495	0.00796051	0.00549228	0.00063626	0.00120365	0.00106693	0.000209694	1.58663e-05
19.32	0.0221787	0.00805931	0.00556309	0.000634891	0.00124828	0.00109882	0.000196291	1.36467e-05
19.33	0.0221734	0.00813957	0.00563954	0.00063523	0.00129606	0.00113234	0.000183945	1.16173e-05
19.34	0.0221827	0.00823852	0.00571541	0.000635411	0.00135132	0.00116821	0.000171106	9.75897e-06
19.35	0.0221769	0.00832498	0.00578729	0.000636555	0.00141401	0.00120386	0.000159524	8.05365e-06
19.36	0.0221769	0.00841107	0.00586079	0.000639363	0.00147974	0.00124646	0.000148524	6.58325e-06
19.37	0.0221719	0.00850679	0.00593948	0.000642484	0.00155627	0.00128684	0.000137724	5.24114e-06
19.38	0.0221878	0.00859313	0.00602088	0.000645713	0.00163692	0.00133175	0.000128287	4.06896e-06
19.39	0.0221884	0.0086844	0.00609651	0.000650901	0.00172372	0.00138197	0.00011904	3.083e-06
19.4	0.022177	0.00876646	0.00618435	0.000655424	0.00181786	0.00142908	0.000110743	2.23254e-06
19.41	0.0222122	0.00885585	0.00626385	0.000661893	0.00192002	0.00148277	0.000102658	1.55261e-06
19.42	0.0222236	0.00893892	0.00633941	0.000669532	0.00203175	0.00153406	9.51799e-05	1.01865e-06
19.43	0.0222705	0.00902448	0.00643037	0.000676308	0.0021484	0.0015877	8.86499e-05	6.01353e-07
19.44	0.0223113	0.00911045	0.00650267	0.000686593	0.00227464	0.00164433	8.24341e-05	3.14314e-07
19.45	0.0223439	0.00918019	0.00658366	0.000695703	0.00240854	0.00169866	7.70305e-05	1.28499e-07
19.46	0.0224094	0.0092708	0.00666967	0.000704013	0.00255065	0.00175374	7.20675e-05	2.49768e-08
19.47	0.0224588	0.00935332	0.00674011	0.000716588	0.00269965	0.00181085	6.75797e-05	3.01417e-10
19.48	0.0224895	0.00942638	0.00682925	0.000728062	0.00286104	0.00186484	6.39636e-05	3.72828e-08
19.49	0.0225788	0.00951043	0.00690628	0.00073992	0.00302715	0.00191905	6.03527e-05	1.31961e-07
19.5	0.0226424	0.00958266	0.00698439	0.000755261	0.00320044	0.00197292	5.75185e-05	2.51624e-07
19.51	0.0227043	0.00966115	0.00707028	0.000768247	0.00338444	0.00201903	5.53305e-05	4.15147e-07
19.52	0.0228186	0.00973912	0.00713829	0.000782837	0.00357151	0.00206795	5.32936e-05	5.71846e-07
19.53	0.0228908	0.00980807	0.00722249	0.000798831	0.00376577	0.00211585	5.19688e-05	7.38676e-07
19.54	0.0229896	0.00988881	0.00729986	0.000814651	0.00396651	0.00215819	5.07729e-05	9.02145e-07
19.55	0.023103	0.00996147	0.00737563	0.000832394	0.00416323	0.00220214	4.99685e-05	1.01771e-06
19.56	0.0232068	0.0100327	0.00744943	0.000849785	0.00436281	0.002239	4.98742e-05	1.15602e-06
19.57	0.0233301	0.0101045	0.00752816	0.000867284	0.00456991	0.00227015	4.98992e-05	1.2183e-06
19.58	0.0234315	0.0101764	0.0076039	0.000886316	0.00477492	0.00230233	5.05446e-05	1.26376e-06
19.59	0.0235295	0.0102448	0.00767341	0.000906452	0.0049582	0.00232515	5.15396e-05	1.26283e-06
19.6	0.0236475	0.0103253	0.00775448	0.000925132	0.00514529	0.00234225	5.29925e-05	1.19886e-06
19.61	0.0237561	0.010404	0.00781127	0.000946478	0.00533279	0.0023599	5.51129e-05	1.14894e-06
19.62	0.0238671	0.0104795	0.00789028	0.000967862	0.0054913	0.00236577	5.74966e-05	1.00463e-06
19.63	0.0239851	0.0105612	0.00795533	0.000988637	0.00564836	0.00236796	6.04983e-05	8.75779e-07
19.64	0.0241022	0.0106448	0.00801683	0.00101189	0.00575342	0.00236495	6.42119e-05	7.33752e-07
19.65	0.0241912	0.0107323	0.00809145	0.00103324	0.00586093	0.00234399	6.84492e-05	5.52801e-07
19.66	0.0244343	0.0108239	0.00814875	0.00105617	0.00594104	0.00233	7.35835e-05	3.99492e-07
19.67	0.0245695	0.0109249	0.00821693	0.00107926	0.00597782	0.00229949	7.95615e-05	2.37871e-07
19.68	0.0246777	0.011025	0.00827194	0.00110202	0.00598481	0.00226231	8.60334e-05	1.11854e-07
19.69	0.024905	0.0111344	0.00831739	0.00112553	0.00594761	0.00222799	9.34988e-05	2.88352e-08
19.7	0.0249937	0.0112575	0.00837815	0.00114911	0.00589408	0.00217683	0.000101707	4.06764e-10
19.71	0.0251757	0.0113715	0.00843084	0.00117253	0.00579336	0.00213608	0.000110826	4.6856e-08
19.72	0.0252957	0.011508	0.00847835	0.00119676	0.00566722	0.00206732	0.00012093	1.83696e-07
19.73	0.0254092	0.0116647	0.00852886	0.0012204	0.005506	0.00201045	0.00013182	4.30658e-07
19.74	0.0255952	0.0118062	0.00856981	0.00124445	0.0053244	0.00195009	0.000143746	8.04395e-07
19.75	0.0257016	0.0119428	0.00861329	0.00126947	0.00512394	0.00186263	0.000156504	1.31191e-06
19.76	0.0258802	0.0121509	0.00865711	0.00129228	0.00490252	0.00180951	0.00017038	1.97232e-06
19.77	0.0259786	0.0123167	0.00870144	0.00131691	0.00467926	0.00172562	0.000185218	2.80512e-06
19.78	0.026011	0.0124834	0.0087378	0.00134018	0.00445053	0.00164815	0.000200943	3.8043e-06
19.79	0.0261178	0.0127176	0.00877428	0.00136297	0.00423911	0.00158209	0.000217398	5.0225e-06
19.8	0.0261214	0.0128782	0.00881326	0.0013864	0.00405208	0.00149774	0.000234828	6.44021e-06
19.81	0.0261457	0.0130994	0.00884129	0.00140729	0.00387511	0.00144132	0.000253584	8.06183e-06
19.82	0.0261921	0.0133225	0.00887454	0.00143052	0.00372625	0.00137318	0.000272391	9.93336e-06
19.83	0.0261829	0.0135208	0.00890061	0.00145084	0.00359269	0.00131426	0.000291892	1.20332e-05
19.84	0.0261886	0.0137669	0.0089261	0.00147094	0.0034808	0.00126185	0.000312524	1.43732e-05
19.85	0.0261575	0.0139791	0.00896356	0.00149322	0.00339729	0.00120478	0.00033302	1.69455e-05
19.86	0.0261553	0.0142091	0.00898277	0.00151012	0.00332087	0.00116513	0.000353752	1.97818e-05
19.87	0.026091	0.0144429	0.00900799	0.0015304	0.00326004	0.00111894	0.000375338	2.27818e-05
19.88	0.0260236	0.0146603	0.00903341	0.00154966	0.00320626	0.00108513	0.000396397	2.60837e-05
19.89	0.0259224	0.0148942	0.00904931	0.00156545	0.00315833	0.00105323	0.00041666	2.96218e-05
19.9	0.0257793	0.0151189	0.00906564	0.00158508	0.00310766	0.00102427	0.000438085	3.3291e-05
19.91	0.0256665	0.0153439	0.00908816	0.00159936	0.00306214	0.00100601	0.000458256	3.72139e-05
19.92	0.0254738	0.0155607	0.00910997	0.0016148	0.00302947	0.000984742	0.000478881	4.12284e-05
19.93	0.0253684	0.0157545	0.00912817	0.00162979	0.00299001	0.000975508	0.000499727	4.55811e-05
19.94	0.0252068	0.0159253	0.0091529	0.00164086	0.00295587	0.000965202	0.000519007	5e-05
19.95	0.0250395	0.0161164	0.00915518	0.00165345	0.0029247	0.000960487	0.000538125	5.42848e-05
19.96	0.0250005	0.0162794	0.00917515	0.00166372	0.00288207	0.000960305	0.000555273	5.88645e-05
19.97	0.0249997	0.0164404	0.00919111	0.00167385	0.00285019	0.0009583	0.000572071	6.33905e-05
19.98	0.0251834	0.0166159	0.00919159	0.00168364	0.00280582	0.000963484	0.000586105	6.78564e-05
19.99	0.0252157	0.0167402	0.00920204	0.00169253	0.00276856	0.000967104	0.000598551	7.24205e-05
[truncated: 1,001 more rows]

## Sheet: Fig 17
时间	h=0.12,Reverse S	h=0.09,Reverse S	h=0.06,Reverse S	h=0.03,Reverse S	h=0,Reverse S	h=0.12,Forward S	h=0.09,Forward S	h=0.06,Forward S	h=0.03,Forward S
0.01	0	0	0	0	0	0	0	0	0
0.02	0	0	0	0	0	0	0	0	0
0.03	0	0	0	0	0	0	0	0	0
0.04	0	0	0	0	0	0	0	0	0
0.05	0	0	0	0	0	0	0	0	0
0.06	0.00761769	-0.00750053	-0.0047517	-0.00368273	0.00014396	-0.00537732	-0.000697853	0.00199305	0.00186527
0.07	0.0430515	-0.0132687	-0.0163426	-0.0126422	0.000483526	-0.0154614	0.00395596	0.0106725	0.00965851
0.08	0.0759742	0.0202304	-0.00288517	-0.00681096	0.00064389	-0.0166883	0.0122626	0.0175865	0.0170589
0.09	0.0947514	0.0430513	0.016497	0.00296968	0.000797936	-0.0224318	0.0101725	0.0174584	0.0178001
0.1	0.12621	0.0513308	0.0181211	0.00174035	0.00109972	-0.0270632	0.00863165	0.0202198	0.0212105
0.11	0.147559	0.0795855	0.0333504	0.00898891	0.00123983	-0.0278214	0.00817706	0.0204359	0.0230974
0.12	0.171484	0.0887131	0.0419632	0.0122341	0.00145846	-0.0316005	0.00293192	0.0185832	0.0214778
0.13	0.19699	0.10291	0.0457772	0.0122178	0.00167723	-0.0292062	0.00252897	0.0197514	0.0229754
0.14	0.216432	0.121025	0.0573276	0.0169021	0.00181428	-0.0291333	0.00145334	0.018669	0.022082
0.15	0.242107	0.128344	0.0601195	0.0160206	0.00202598	-0.0287658	0.00204851	0.0190889	0.0218914
0.16	0.262414	0.144803	0.0657564	0.0174002	0.00217842	-0.0253117	0.00559325	0.0214165	0.0234473
0.17	0.286637	0.155582	0.0718944	0.0184822	0.00232632	-0.0241549	0.00744926	0.0222596	0.023243
0.18	0.309125	0.164473	0.0735969	0.0170202	0.00250161	-0.0215758	0.0111882	0.0246996	0.0244331
0.19	0.328088	0.1774	0.0786075	0.0178929	0.00263585	-0.0190626	0.0148471	0.0265021	0.0253722
0.2	0.350206	0.184867	0.0804885	0.0164759	0.00279689	-0.0189968	0.0167098	0.0275466	0.0253491
0.21	0.366549	0.195542	0.0824515	0.0151456	0.00294046	-0.0175527	0.0188506	0.0287792	0.0257819
0.22	0.382703	0.203817	0.0846366	0.0139852	0.00308051	-0.0170456	0.0193855	0.0282066	0.0252615
0.23	0.398176	0.208872	0.0840116	0.0112932	0.00321983	-0.0188209	0.0184491	0.026872	0.0242029
0.24	0.409271	0.21486	0.0832858	0.00923199	0.0033375	-0.0201959	0.0170688	0.0248892	0.0229215
0.25	0.420362	0.217368	0.0803539	0.00598641	0.00348383	-0.023508	0.0140304	0.0215696	0.0208836
0.26	0.42808	0.218875	0.077595	0.00229038	0.00363009	-0.0288277	0.00951296	0.0170404	0.0185835
0.27	0.43358	0.218404	0.0740896	-0.00173406	0.00377327	-0.0346105	0.00465629	0.0132381	0.0157004
0.28	0.438201	0.216316	0.0685621	-0.00654496	0.00393449	-0.0432644	-0.00188047	0.00776567	0.0121311
0.29	0.439002	0.2132	0.0626736	-0.0112432	0.00408215	-0.0544152	-0.00950377	0.000882156	0.00858341
0.3	0.438557	0.207908	0.0552616	-0.0169811	0.00423331	-0.067024	-0.01818	-0.00520184	0.00431149
0.31	0.436652	0.201451	0.0465311	-0.0229615	0.0043947	-0.0816476	-0.0272681	-0.0133912	-0.000501805
0.32	0.43125	0.193421	0.0373712	-0.0292129	0.00455559	-0.0983119	-0.0390239	-0.0220425	-0.00511996
0.33	0.424585	0.183119	0.0263747	-0.0364016	0.00472378	-0.11728	-0.0520722	-0.0308181	-0.0105728
0.34	0.414914	0.172039	0.0146559	-0.0436575	0.00490472	-0.137529	-0.0653163	-0.0417127	-0.0163526
0.35	0.401975	0.1592	0.00218335	-0.0513037	0.00507392	-0.159612	-0.082009	-0.0533067	-0.0221955
0.36	0.388289	0.143687	-0.0118181	-0.0594	0.00525338	-0.183817	-0.0982896	-0.0655378	-0.0288606
0.37	0.370736	0.127878	-0.0260926	-0.0677822	0.00543818	-0.20994	-0.116936	-0.0786663	-0.035538
0.38	0.350944	0.11089	-0.0408237	-0.0764703	0.00562086	-0.238079	-0.13624	-0.0923977	-0.0427624
0.39	0.330576	0.0924099	-0.0569365	-0.085142	0.00581045	-0.26738	-0.156524	-0.107283	-0.0503257
0.4	0.308133	0.0729547	-0.0726924	-0.0941779	0.00602484	-0.298989	-0.178807	-0.123317	-0.0581157
0.41	0.285456	0.0521704	-0.0888334	-0.103191	0.00619982	-0.331681	-0.20129	-0.139148	-0.0666808
0.42	0.261573	0.0313596	-0.105915	-0.112015	0.00638	-0.366234	-0.226509	-0.156066	-0.0750215
0.43	0.23612	0.0098437	-0.122157	-0.120862	0.00659425	-0.401007	-0.251252	-0.173772	-0.0838882
0.44	0.211584	-0.0121709	-0.138543	-0.129792	0.00678171	-0.436649	-0.277759	-0.191323	-0.0930392
0.45	0.186105	-0.0336077	-0.154351	-0.138187	0.00699542	-0.473151	-0.305749	-0.209706	-0.101987
0.46	0.157542	-0.0551253	-0.170265	-0.146463	0.00719742	-0.509386	-0.332722	-0.228053	-0.111582
0.47	0.131345	-0.076713	-0.185294	-0.154445	0.00739556	-0.548242	-0.361526	-0.246367	-0.12096
0.48	0.10499	-0.0982788	-0.199363	-0.161688	0.00760039	-0.586395	-0.391047	-0.265337	-0.130366
0.49	0.0779367	-0.119212	-0.213595	-0.169264	0.00777498	-0.624225	-0.420183	-0.283794	-0.140113
0.5	0.0521369	-0.138452	-0.226173	-0.175936	0.00797377	-0.663746	-0.448839	-0.302215	-0.149531
0.51	0.0259595	-0.157542	-0.238372	-0.182077	0.00817195	-0.702528	-0.477993	-0.320705	-0.159005
0.52	0.00103523	-0.176533	-0.249944	-0.188219	0.00836002	-0.742248	-0.508047	-0.338979	-0.168581
0.53	-0.0237101	-0.193574	-0.259445	-0.193263	0.00856062	-0.783047	-0.53749	-0.357073	-0.17776
0.54	-0.0462672	-0.210575	-0.268492	-0.198163	0.00877754	-0.822364	-0.566458	-0.374464	-0.186975
0.55	-0.0679252	-0.225888	-0.276069	-0.20254	0.00898222	-0.862697	-0.595875	-0.391967	-0.196058
0.56	-0.0877269	-0.23837	-0.282103	-0.205987	0.00915216	-0.903879	-0.625133	-0.408596	-0.204473
0.57	-0.104128	-0.25013	-0.287095	-0.209249	0.00934197	-0.943255	-0.654198	-0.42463	-0.212958
0.58	-0.119611	-0.259481	-0.290036	-0.211408	0.00952978	-0.984362	-0.682931	-0.44039	-0.221139
0.59	-0.132356	-0.271006	-0.291824	-0.213401	0.00971292	-1.02485	-0.712001	-0.455375	-0.228867
0.6	-0.143473	-0.283943	-0.292267	-0.214654	0.0099062	-1.06353	-0.739718	-0.469851	-0.236436
0.61	-0.152715	-0.281172	-0.291003	-0.214681	0.0101172	-1.10398	-0.767668	-0.483351	-0.243419
0.62	-0.159056	-0.270709	-0.288699	-0.214915	0.0103405	-1.14226	-0.794144	-0.496191	-0.2502
0.63	-0.163583	-0.284459	-0.28433	-0.213887	0.0105152	-1.18182	-0.819379	-0.508625	-0.256509
0.64	-0.164163	-0.291761	-0.278422	-0.212099	0.0106873	-1.22081	-0.844488	-0.519923	-0.26222
0.65	-0.161461	-0.281228	-0.271796	-0.209998	0.0108721	-1.25688	-0.867163	-0.53034	-0.2677
0.66	-0.155353	-0.285881	-0.262718	-0.206736	0.0110202	-1.29309	-0.887767	-0.53997	-0.272671
0.67	-0.14553	-0.279661	-0.252959	-0.203077	0.0112095	-1.32444	-0.908386	-0.548033	-0.276701
0.68	-0.132225	-0.269287	-0.241343	-0.198423	0.0113922	-1.35314	-0.927043	-0.555633	-0.280383
0.69	-0.11463	-0.260535	-0.228025	-0.193046	0.0115605	-1.37907	-0.941308	-0.562438	-0.283884
0.7	-0.0904704	-0.239812	-0.214317	-0.187508	0.0117482	-1.40186	-0.955328	-0.567445	-0.286324
0.71	-0.0648515	-0.219012	-0.198052	-0.180703	0.0119345	-1.41943	-0.965942	-0.571873	-0.288293
0.72	-0.0334986	-0.190733	-0.180633	-0.173619	0.012097	-1.43281	-0.972277	-0.575339	-0.289884
0.73	0.00475259	-0.158506	-0.162278	-0.165958	0.0122934	-1.44441	-0.977506	-0.577489	-0.290644
0.74	0.0443116	-0.127703	-0.142208	-0.157215	0.0124832	-1.44755	-0.980666	-0.579008	-0.290865
0.75	0.0933548	-0.0914357	-0.121045	-0.148485	0.0126812	-1.44922	-0.981056	-0.578803	-0.290475
0.76	0.146338	-0.0525079	-0.0987663	-0.138902	0.0128641	-1.44816	-0.979146	-0.577179	-0.289553
0.77	0.201413	-0.0118397	-0.0751327	-0.129002	0.0130731	-1.44254	-0.974298	-0.575165	-0.288165
0.78	0.262719	0.0296223	-0.0502479	-0.1188	0.0132713	-1.43445	-0.966373	-0.57165	-0.286182
0.79	0.324117	0.0745163	-0.0243715	-0.108019	0.0134382	-1.41982	-0.957979	-0.567498	-0.283514
0.8	0.389967	0.121265	0.0025439	-0.0969219	0.0136378	-1.40331	-0.945822	-0.562495	-0.280445
0.81	0.459685	0.168289	0.0299984	-0.0854034	0.013848	-1.38652	-0.930661	-0.556364	-0.276905
0.82	0.53093	0.219172	0.0582176	-0.0739049	0.0140146	-1.36586	-0.915534	-0.549342	-0.272933
0.83	0.605613	0.270412	0.0873032	-0.0620406	0.0142376	-1.34616	-0.89949	-0.54141	-0.268624
0.84	0.679676	0.32283	0.116098	-0.0499056	0.0144247	-1.32933	-0.880325	-0.533058	-0.263881
0.85	0.758173	0.377513	0.145198	-0.0377982	0.0145933	-1.30964	-0.863545	-0.524026	-0.258826
0.86	0.8374	0.431645	0.174604	-0.025742	0.0147886	-1.29288	-0.845643	-0.513688	-0.253484
0.87	0.914949	0.486694	0.203599	-0.0136256	0.0149531	-1.27608	-0.825813	-0.504786	-0.247764
0.88	0.993579	0.539941	0.232315	-0.00158742	0.0151228	-1.25985	-0.810262	-0.495169	-0.241848
0.89	1.07172	0.593555	0.261186	0.0101092	0.0152754	-1.24572	-0.793152	-0.485261	-0.235779
0.9	1.15051	0.648115	0.289374	0.0219307	0.0154085	-1.23165	-0.777685	-0.476862	-0.22952
0.91	1.22886	0.700957	0.317235	0.0335764	0.0155566	-1.22117	-0.76601	-0.466827	-0.223265
0.92	1.30494	0.754645	0.344073	0.0448252	0.0156877	-1.21007	-0.754961	-0.457898	-0.216727
0.93	1.37872	0.805632	0.370192	0.0557353	0.0158234	-1.20108	-0.746396	-0.449504	-0.210411
0.94	1.44989	0.855206	0.396149	0.0666946	0.0159576	-1.19507	-0.741177	-0.440843	-0.204084
0.95	1.52084	0.90475	0.420747	0.0771005	0.0161015	-1.18871	-0.733562	-0.433278	-0.19752
0.96	1.59017	0.951235	0.445278	0.087204	0.0162013	-1.18534	-0.72862	-0.424911	-0.191106
0.97	1.65221	0.996126	0.468491	0.0971866	0.0163212	-1.1834	-0.724501	-0.41719	-0.184729
0.98	1.71549	1.03932	0.490242	0.106503	0.0164701	-1.18356	-0.719324	-0.409907	-0.178326
0.99	1.7767	1.08005	0.512583	0.115754	0.0165296	-1.1862	-0.717585	-0.40215	-0.171977
1	1.83348	1.12135	0.533097	0.124638	0.0163519	-1.18865	-0.715334	-0.396547	-0.166064
1.01	1.89045	1.15992	0.552439	0.133226	0.0156203	-1.19314	-0.713544	-0.390173	-0.160049
1.02	1.9412	1.19563	0.571042	0.14148	0.0158124	-1.19656	-0.712777	-0.384231	-0.153917
1.03	1.99273	1.23187	0.58794	0.149122	0.0159786	-1.19936	-0.711354	-0.379696	-0.148437
1.04	2.03875	1.26466	0.605046	0.156409	0.016012	-1.20304	-0.710107	-0.373932	-0.142758
1.05	2.08442	1.29644	0.620694	0.163509	0.0164772	-1.20482	-0.70905	-0.368873	-0.137203
1.06	2.12844	1.32852	0.635577	0.170194	0.0164786	-1.20647	-0.707172	-0.364558	-0.132095
1.07	2.16693	1.35638	0.650651	0.176433	0.0167748	-1.20843	-0.70504	-0.359528	-0.126892
1.08	2.2085	1.3836	0.664554	0.182428	0.0169558	-1.20857	-0.703235	-0.35541	-0.121853
1.09	2.2437	1.4107	0.678232	0.187988	0.01705	-1.20883	-0.701576	-0.351656	-0.117151
1.1	2.27844	1.43479	0.691655	0.19295	0.0174493	-1.20983	-0.70051	-0.347263	-0.112615
1.11	2.31297	1.45909	0.703863	0.198003	0.0175556	-1.21094	-0.69945	-0.34374	-0.108165
1.12	2.34304	1.48182	0.715164	0.202362	0.0177093	-1.21325	-0.698456	-0.340135	-0.104075
1.13	2.37185	1.5019	0.726413	0.206147	0.0179518	-1.21444	-0.697408	-0.336939	-0.100249
1.14	2.39999	1.52111	0.737047	0.209814	0.018038	-1.21669	-0.697288	-0.334288	-0.0965004
1.15	2.42837	1.54046	0.746906	0.213046	0.0182993	-1.21985	-0.697076	-0.331583	-0.0930869
1.16	2.45496	1.55896	0.755819	0.215734	0.0184768	-1.22504	-0.69709	-0.329305	-0.0899691
1.17	2.47912	1.57564	0.764217	0.217915	0.0186437	-1.23261	-0.697436	-0.327219	-0.087049
1.18	2.50436	1.59257	0.772015	0.220064	0.0188945	-1.23885	-0.697875	-0.325463	-0.0845978
1.19	2.52825	1.60825	0.778618	0.221364	0.0190604	-1.24793	-0.699347	-0.323932	-0.082529
1.2	2.55169	1.62346	0.785469	0.222147	0.0192947	-1.25733	-0.701273	-0.322793	-0.0807634
1.21	2.57737	1.63785	0.790915	0.223076	0.0195067	-1.26823	-0.705242	-0.322453	-0.0793503
1.22	2.5986	1.65125	0.79639	0.223164	0.0196991	-1.28121	-0.708843	-0.321931	-0.0783264
1.23	2.62055	1.66427	0.802089	0.223199	0.0199367	-1.29467	-0.712806	-0.321936	-0.0775364
1.24	2.64277	1.67671	0.80572	0.223342	0.0201434	-1.31069	-0.718322	-0.322648	-0.0770733
1.25	2.66405	1.68898	0.810136	0.222288	0.0203644	-1.32866	-0.724541	-0.323571	-0.0770285
1.26	2.68718	1.70205	0.814049	0.221302	0.0205896	-1.34961	-0.732791	-0.324933	-0.0770866
1.27	2.70655	1.71429	0.816481	0.220058	0.0207708	-1.37032	-0.742269	-0.326721	-0.0774459
1.28	2.72616	1.72693	0.819928	0.218299	0.020981	-1.39347	-0.752691	-0.329473	-0.078176
1.29	2.74755	1.73942	0.822731	0.216487	0.0211636	-1.41825	-0.765286	-0.332512	-0.0790578
1.3	2.76703	1.75115	0.824054	0.213729	0.0213541	-1.44203	-0.776511	-0.3367	-0.0802306
1.31	2.78599	1.76277	0.826066	0.21112	0.0215758	-1.46767	-0.789653	-0.341363	-0.0818053
1.32	2.80622	1.77529	0.827316	0.20821	0.0217499	-1.49051	-0.8036	-0.3467	-0.0834248
1.33	2.82493	1.78766	0.827576	0.204198	0.02192	-1.51399	-0.817565	-0.352945	-0.0855751
1.34	2.84446	1.79973	0.827752	0.200561	0.022106	-1.53679	-0.834031	-0.359365	-0.08799
1.35	2.86367	1.81099	0.827421	0.196495	0.022262	-1.55638	-0.849791	-0.366968	-0.0906212
1.36	2.88237	1.82306	0.827027	0.191778	0.0224354	-1.57582	-0.867128	-0.375371	-0.0938251
1.37	2.90175	1.83609	0.825511	0.187189	0.0226485	-1.59201	-0.884554	-0.385695	-0.0971654
1.38	2.91848	1.84697	0.82345	0.181777	0.0228081	-1.60538	-0.902877	-0.392832	-0.100936
1.39	2.93658	1.86034	0.821476	0.176106	0.0230046	-1.61654	-0.920637	-0.401725	-0.104905
1.4	2.95511	1.87293	0.818506	0.169748	0.0231942	-1.62403	-0.937321	-0.413542	-0.109203
1.41	2.97093	1.88497	0.815116	0.163472	0.0233464	-1.62853	-0.955266	-0.422232	-0.113688
1.42	2.98924	1.89754	0.811158	0.157426	0.023549	-1.63068	-0.972034	-0.433888	-0.118469
1.43	3.00633	1.90907	0.806755	0.150719	0.0237202	-1.62923	-0.989883	-0.445129	-0.123492
1.44	3.02358	1.92208	0.802779	0.144345	0.0238941	-1.62576	-1.00825	-0.455743	-0.128603
1.45	3.04142	1.93302	0.797439	0.137662	0.0241071	-1.61937	-1.02518	-0.468495	-0.134157
1.46	3.05707	1.94301	0.792078	0.130719	0.0242804	-1.61056	-1.04233	-0.4802	-0.139751
1.47	3.07404	1.95563	0.786825	0.123757	0.0244536	-1.59937	-1.05887	-0.492767	-0.145624
1.48	3.08769	1.96629	0.78006	0.116259	0.0246501	-1.58559	-1.0739	-0.505894	-0.151718
1.49	3.10184	1.97793	0.773077	0.109057	0.0248323	-1.57105	-1.08792	-0.518295	-0.158014
1.5	3.11683	1.98891	0.766394	0.101494	0.0250209	-1.55402	-1.10145	-0.531579	-0.164584
1.51	3.13115	1.99728	0.758118	0.0936427	0.025219	-1.53589	-1.11384	-0.54413	-0.171197
1.52	3.14257	2.00819	0.750088	0.0863557	0.0254041	-1.51729	-1.12403	-0.557195	-0.177888
1.53	3.15655	2.01669	0.741747	0.0785422	0.0256056	-1.49876	-1.13424	-0.570662	-0.18484
1.54	3.16772	2.02496	0.732213	0.0707175	0.0258111	-1.47801	-1.14211	-0.583067	-0.191781
1.55	3.17788	2.03393	0.723719	0.0631125	0.0260165	-1.45849	-1.14973	-0.595663	-0.198458
1.56	3.18974	2.04032	0.713833	0.0552517	0.0262053	-1.44019	-1.15584	-0.607638	-0.20566
1.57	3.19774	2.04884	0.70349	0.0475509	0.0263949	-1.42022	-1.15916	-0.619617	-0.212797
1.58	3.2057	2.05529	0.692686	0.0401354	0.0266035	-1.40288	-1.16333	-0.631743	-0.219791
1.59	3.21463	2.06026	0.681188	0.0325889	0.0267902	-1.38458	-1.16363	-0.64308	-0.226901
1.6	3.2203	2.06712	0.670396	0.0254128	0.0270009	-1.36709	-1.16362	-0.655182	-0.233864
1.61	3.22546	2.07095	0.657896	0.0184648	0.0272066	-1.35238	-1.16322	-0.666031	-0.240935
1.62	3.23061	2.07578	0.645518	0.0114691	0.0274039	-1.33799	-1.15921	-0.676847	-0.247807
1.63	3.23386	2.07992	0.633384	0.00488177	0.0276159	-1.32481	-1.15527	-0.686445	-0.254546
1.64	3.23856	2.08419	0.619593	-0.00140552	0.0278036	-1.31308	-1.15025	-0.694014	-0.261127
1.65	3.2403	2.08932	0.606497	-0.00751659	0.0280111	-1.30212	-1.14308	-0.702353	-0.267319
1.66	3.24322	2.09017	0.59253	-0.0132645	0.0282148	-1.29414	-1.13585	-0.70891	-0.273551
1.67	3.24445	2.09187	0.577734	-0.0186753	0.0284212	-1.28617	-1.12775	-0.714274	-0.279455
1.68	3.24381	2.09417	0.564333	-0.0236351	0.0286293	-1.28117	-1.11827	-0.719362	-0.28493
1.69	3.24455	2.0942	0.549954	-0.0281816	0.0288168	-1.27673	-1.10866	-0.722401	-0.290348
1.7	3.244	2.09492	0.535822	-0.0322722	0.0290429	-1.27387	-1.0979	-0.725321	-0.295082
1.71	3.24285	2.09512	0.522459	-0.0358617	0.0292491	-1.27318	-1.0867	-0.72634	-0.299582
1.72	3.24079	2.09358	0.508748	-0.0390739	0.0294266	-1.27223	-1.07633	-0.725913	-0.303987
1.73	3.23797	2.09278	0.495339	-0.0414229	0.0296275	-1.27514	-1.06496	-0.725052	-0.307265
1.74	3.23535	2.09153	0.482103	-0.0435717	0.0298009	-1.2771	-1.05344	-0.721871	-0.310801
1.75	3.23535	2.08879	0.469589	-0.0451978	0.029992	-1.28119	-1.04251	-0.718427	-0.313679
1.76	3.23181	2.0865	0.457049	-0.0460469	0.0301901	-1.28684	-1.02967	-0.713411	-0.315798
1.77	3.22825	2.08435	0.445237	-0.0466667	0.0303673	-1.29318	-1.01941	-0.708211	-0.317939
1.78	3.23007	2.0803	0.434072	-0.0464595	0.0305735	-1.30171	-1.00773	-0.700783	-0.318998
1.79	3.22919	2.07639	0.423318	-0.0458818	0.0307695	-1.31034	-0.994851	-0.692525	-0.320052
1.8	3.22731	2.0727	0.413444	-0.0446011	0.0309447	-1.32199	-0.985761	-0.684347	-0.320726
1.81	3.22656	2.06827	0.404153	-0.0427375	0.0311697	-1.33354	-0.97395	-0.674004	-0.320211
1.82	3.22866	2.06317	0.395732	-0.040362	0.0313449	-1.34538	-0.965317	-0.664739	-0.319746
1.83	3.22898	2.05738	0.388078	-0.0371519	0.0315291	-1.36005	-0.957528	-0.653109	-0.318803
1.84	3.23348	2.05432	0.381366	-0.0336943	0.0317584	-1.3733	-0.946603	-0.640935	-0.316731
1.85	3.23641	2.04797	0.37571	-0.0293719	0.0319382	-1.38762	-0.940819	-0.629383	-0.314857
1.86	3.23965	2.04076	0.370458	-0.0244538	0.0320857	-1.40309	-0.933544	-0.616109	-0.312046
1.87	3.24759	2.03705	0.36618	-0.0192233	0.0322647	-1.4191	-0.927538	-0.604199	-0.308542
1.88	3.25079	2.0288	0.36342	-0.0132012	0.0324949	-1.4348	-0.92431	-0.590976	-0.30523
1.89	3.26178	2.02335	0.361033	-0.00691392	0.0326766	-1.45107	-0.919385	-0.578105	-0.301067
1.9	3.26864	2.01694	0.359731	9.71515e-05	0.0328699	-1.46731	-0.917685	-0.565711	-0.296694
1.91	3.27662	2.00982	0.359737	0.00752826	0.0330738	-1.48205	-0.916444	-0.553313	-0.292387
1.92	3.28983	2.00386	0.360453	0.0152619	0.0332749	-1.49742	-0.914825	-0.541865	-0.286972
1.93	3.29686	1.99476	0.362445	0.0237097	0.0334735	-1.51272	-0.916169	-0.529569	-0.281366
1.94	3.30892	1.9881	0.36526	0.032327	0.0336969	-1.52746	-0.917397	-0.517828	-0.276138
1.95	3.31962	1.98039	0.369399	0.0413827	0.0338377	-1.54147	-0.919992	-0.506694	-0.269841
1.96	3.32947	1.9716	0.374793	0.0507834	0.034011	-1.55473	-0.92415	-0.497209	-0.263603
1.97	3.34204	1.96385	0.381246	0.0604916	0.0342743	-1.56737	-0.927931	-0.48841	-0.257541
1.98	3.35447	1.95486	0.388817	0.0703723	0.0343932	-1.57912	-0.934602	-0.480154	-0.250549
1.99	3.36741	1.94736	0.3975	0.0804615	0.0346042	-1.58874	-0.940561	-0.472944	-0.244358
2	3.37996	1.9381	0.407183	0.0908494	0.0348246	-1.59808	-0.94707	-0.4663	-0.237836
2.01	3.3939	1.92818	0.418126	0.101141	0.0349429	-1.60701	-0.954592	-0.460801	-0.230773
2.02	3.40904	1.9205	0.429799	0.111742	0.0351799	-1.61364	-0.962593	-0.454927	-0.224718
2.03	3.42197	1.9099	0.442088	0.122452	0.0353638	-1.61936	-0.97146	-0.450164	-0.217773
2.04	3.43792	1.90145	0.456286	0.133014	0.0355298	-1.62374	-0.9804	-0.447072	-0.211476
2.05	3.45429	1.89219	0.470296	0.143662	0.0357543	-1.62718	-0.989943	-0.442675	-0.205434
2.06	3.46993	1.8812	0.485609	0.154021	0.0359168	-1.6293	-0.998703	-0.440386	-0.198836
2.07	3.4868	1.87403	0.502102	0.164379	0.0361224	-1.62922	-1.00829	-0.438573	-0.193142
2.08	3.50389	1.86462	0.518328	0.174682	0.0363256	-1.62948	-1.0164	-0.436659	-0.186804
2.09	3.52091	1.85495	0.536183	0.184662	0.0364679	-1.62813	-1.0251	-0.436047	-0.180917
2.1	3.53821	1.8478	0.554452	0.194807	0.0366805	-1.62498	-1.03346	-0.435081	-0.175734
2.11	3.55415	1.83954	0.57289	0.204363	0.0368688	-1.62053	-1.04063	-0.435012	-0.170025
2.12	3.57026	1.83171	0.592049	0.213767	0.0370662	-1.6116	-1.04884	-0.434899	-0.165117
2.13	3.58677	1.82423	0.612151	0.22314	0.0372824	-1.6008	-1.05616	-0.434734	-0.160332
2.14	3.60349	1.81732	0.632227	0.232333	0.0374494	-1.58697	-1.0636	-0.435387	-0.155438
2.15	3.62189	1.81092	0.652763	0.241409	0.0376613	-1.5716	-1.07067	-0.435988	-0.151048
2.16	3.64341	1.80482	0.673524	0.249757	0.0378591	-1.55798	-1.07725	-0.436466	-0.146849
2.17	3.68975	1.79903	0.694211	0.258263	0.0380648	-1.54449	-1.08391	-0.437895	-0.142965
2.18	3.71792	1.79461	0.715806	0.266238	0.0382664	-1.5308	-1.09104	-0.438753	-0.139112
2.19	3.74064	1.79012	0.736679	0.273978	0.0384624	-1.51998	-1.09753	-0.439225	-0.135698
2.2	3.77123	1.78495	0.757267	0.281992	0.0386983	-1.50797	-1.10355	-0.441127	-0.132518
2.21	3.77494	1.78101	0.778889	0.289116	0.038873	-1.4957	-1.11023	-0.442299	-0.129171
2.22	3.78744	1.77767	0.800377	0.296336	0.0390524	-1.48438	-1.11549	-0.443445	-0.126457
2.23	3.78692	1.77458	0.82135	0.303465	0.0392604	-1.47308	-1.12165	-0.445373	-0.123743
2.24	3.78861	1.77146	0.842308	0.309738	0.0394251	-1.46216	-1.12703	-0.446652	-0.121331
2.25	3.79337	1.76975	0.863115	0.316004	0.0396264	-1.45189	-1.13159	-0.448277	-0.119337
2.26	3.79061	1.76877	0.883961	0.32196	0.0398169	-1.44207	-1.13592	-0.450197	-0.117248
2.27	3.79601	1.76764	0.905323	0.327636	0.0399395	-1.4328	-1.13979	-0.451999	-0.115863
2.28	3.79147	1.7669	0.926291	0.332988	0.0401616	-1.42415	-1.14341	-0.454798	-0.114416
2.29	3.79168	1.76668	0.946552	0.337785	0.040371	-1.41658	-1.14591	-0.456825	-0.113389
2.3	3.79084	1.76784	0.966529	0.342419	0.0405082	-1.40882	-1.14819	-0.459746	-0.112746
2.31	3.78814	1.76792	0.986664	0.346882	0.0407319	-1.40175	-1.14911	-0.463234	-0.112238
2.32	3.78647	1.76976	1.00712	0.350741	0.0409007	-1.3964	-1.14907	-0.466407	-0.112421
2.33	3.7831	1.77171	1.02658	0.354288	0.0410672	-1.38843	-1.1486	-0.470769	-0.112549
2.34	3.78366	1.77205	1.04555	0.357733	0.041266	-1.38317	-1.14673	-0.475122	-0.112959
2.35	3.78034	1.77407	1.06554	0.360298	0.0414214	-1.37861	-1.14394	-0.479973	-0.113863
2.36	3.77947	1.77589	1.08385	0.362572	0.0415926	-1.37161	-1.14006	-0.485082	-0.114887
2.37	3.77718	1.77784	1.10217	0.364618	0.0418044	-1.36717	-1.13536	-0.490756	-0.116268
2.38	3.77483	1.78158	1.12122	0.366169	0.0419964	-1.36045	-1.12937	-0.496519	-0.118022
2.39	3.77479	1.78298	1.13822	0.367409	0.0421644	-1.35601	-1.12216	-0.502521	-0.119968
2.4	3.77103	1.78473	1.15678	0.368163	0.0423772	-1.3496	-1.11421	-0.509067	-0.122139
2.41	3.77256	1.78835	1.17422	0.368524	0.0425549	-1.34214	-1.1036	-0.515299	-0.124581
2.42	3.76997	1.78854	1.19149	0.368938	0.0427538	-1.33613	-1.09387	-0.522678	-0.126997
2.43	3.77102	1.79176	1.20902	0.368772	0.0429657	-1.32771	-1.08189	-0.52946	-0.129875
2.44	3.77248	1.79469	1.22468	0.368285	0.043108	-1.3199	-1.06925	-0.536785	-0.133207
2.45	3.76908	1.79464	1.24186	0.367484	0.0433261	-1.31066	-1.05672	-0.544611	-0.136456
2.46	3.77223	1.79815	1.25867	0.366288	0.043517	-1.30194	-1.04197	-0.551118	-0.140158
2.47	3.7659	1.79893	1.2745	0.36486	0.0436483	-1.29318	-1.02787	-0.558858	-0.143951
2.48	3.76378	1.80104	1.29058	0.362683	0.0438746	-1.28346	-1.01169	-0.56599	-0.147922
2.49	3.75878	1.80337	1.30613	0.360626	0.0440539	-1.27467	-0.996234	-0.572824	-0.152522
2.5	3.7487	1.80355	1.32107	0.357614	0.0442192	-1.2651	-0.98094	-0.57977	-0.156946
2.51	3.74189	1.80531	1.3367	0.354441	0.0444138	-1.25517	-0.964791	-0.586475	-0.161745
2.52	3.72783	1.80582	1.35151	0.350964	0.0445702	-1.24631	-0.949032	-0.592752	-0.166653
2.53	3.71535	1.80711	1.36563	0.346864	0.0447541	-1.23688	-0.934163	-0.598794	-0.171666
2.54	3.69878	1.80611	1.38038	0.342762	0.0449282	-1.22828	-0.918283	-0.605402	-0.177062
2.55	3.68114	1.80729	1.39418	0.337856	0.0450931	-1.22002	-0.902695	-0.609955	-0.182385
2.56	3.66429	1.80795	1.40682	0.333318	0.0452673	-1.21245	-0.888216	-0.615245	-0.188287
2.57	3.64296	1.80455	1.42153	0.327909	0.045457	-1.20516	-0.873131	-0.620416	-0.193861
2.58	3.62305	1.80468	1.43447	0.322225	0.0456339	-1.19922	-0.859461	-0.623669	-0.199602
2.59	3.6024	1.80149	1.44744	0.316844	0.0457696	-1.19436	-0.846417	-0.627849	-0.205986
2.6	3.58105	1.79938	1.46144	0.310421	0.0459719	-1.18861	-0.834487	-0.630923	-0.21167
2.61	3.55756	1.79733	1.47283	0.30406	0.0461645	-1.18611	-0.82259	-0.633136	-0.217969
2.62	3.53703	1.7933	1.4863	0.297536	0.0463055	-1.18366	-0.813168	-0.635731	-0.224386
2.63	3.51904	1.7912	1.49771	0.290631	0.0465079	-1.18142	-0.803432	-0.636835	-0.230696
2.64	3.49712	1.78633	1.5098	0.28344	0.0467011	-1.18178	-0.794616	-0.637991	-0.237789
2.65	3.48067	1.78207	1.523	0.276051	0.0468572	-1.18289	-0.78771	-0.638394	-0.243657
2.66	3.46308	1.77854	1.53291	0.268524	0.0470433	-1.1854	-0.780636	-0.637665	-0.25067
2.67	3.44601	1.77347	1.54442	0.260712	0.047209	-1.18917	-0.775155	-0.637314	-0.25796
2.68	3.43144	1.76978	1.5552	0.252802	0.0473796	-1.19345	-0.769935	-0.635487	-0.264671
2.69	3.41363	1.76499	1.56613	0.244845	0.0475614	-1.20027	-0.767207	-0.633227	-0.271461
2.7	3.40142	1.76091	1.57667	0.236771	0.0477371	-1.20876	-0.763747	-0.630389	-0.277647
2.71	3.38734	1.75827	1.58616	0.228663	0.0479113	-1.21778	-0.761917	-0.627002	-0.284696
2.72	3.37429	1.75331	1.59604	0.220611	0.0480876	-1.22902	-0.76146	-0.623691	-0.291118
2.73	3.36358	1.74981	1.60523	0.212222	0.0484822	-1.24169	-0.760484	-0.61908	-0.297207
2.74	3.35331	1.7446	1.61457	0.204103	0.0489453	-1.2544	-0.76265	-0.614467	-0.303729
2.75	3.34485	1.73945	1.62344	0.196138	0.0492785	-1.26785	-0.764345	-0.609496	-0.309616
2.76	3.3358	1.73514	1.63144	0.188199	0.0496748	-1.28411	-0.767528	-0.604058	-0.315463
2.77	3.33029	1.72984	1.63966	0.180846	0.0500134	-1.29943	-0.772004	-0.59918	-0.321168
2.78	3.32764	1.72514	1.6462	0.173036	0.0503405	-1.31534	-0.776708	-0.59283	-0.326264
2.79	3.32451	1.71939	1.65244	0.165662	0.0506844	-1.33359	-0.784127	-0.587059	-0.331236
2.8	3.32066	1.71439	1.65952	0.158652	0.0509707	-1.3512	-0.79119	-0.581694	-0.335705
2.81	3.31661	1.70921	1.66573	0.151516	0.0512507	-1.36993	-0.799702	-0.575455	-0.339573
2.82	3.31332	1.70421	1.67131	0.144967	0.0515073	-1.38967	-0.809191	-0.569661	-0.343357
2.83	3.31618	1.69674	1.6756	0.138395	0.0517377	-1.40928	-0.818599	-0.563659	-0.346493
2.84	3.31759	1.68996	1.68059	0.132276	0.0519355	-1.42934	-0.829508	-0.557155	-0.348953
2.85	3.31819	1.68321	1.68542	0.126478	0.0521312	-1.44942	-0.840962	-0.551537	-0.350456
2.86	3.32546	1.67541	1.68847	0.120761	0.0523238	-1.46746	-0.853769	-0.546578	-0.351064
2.87	3.32988	1.66954	1.69246	0.11577	0.0524974	-1.48575	-0.866808	-0.540684	-0.351803
2.88	3.33561	1.66238	1.69586	0.11095	0.0526375	-1.50346	-0.881071	-0.535525	-0.35228
2.89	3.34437	1.65432	1.69867	0.106513	0.0527516	-1.51928	-0.895946	-0.531337	-0.352277
2.9	3.35307	1.64765	1.70095	0.102695	0.0528669	-1.53309	-0.911066	-0.526978	-0.352044
2.91	3.35925	1.64173	1.70247	0.0992219	0.0530126	-1.54664	-0.925834	-0.523677	-0.351292
2.92	3.37437	1.63513	1.70378	0.0961448	0.0531004	-1.55741	-0.941859	-0.520649	-0.349638
2.93	3.37719	1.6293	1.7054	0.0935687	0.053163	-1.56446	-0.958061	-0.518002	-0.347871
2.94	3.39177	1.62428	1.70632	0.0914793	0.053261	-1.57039	-0.973067	-0.516097	-0.345503
2.95	3.40343	1.62037	1.70776	0.0897906	0.0533073	-1.57343	-0.989617	-0.513928	-0.341955
2.96	3.41213	1.61695	1.70847	0.0884125	0.053362	-1.57284	-1.00481	-0.513024	-0.338605
2.97	3.43011	1.61394	1.70767	0.0875647	0.0534419	-1.56745	-1.01946	-0.512383	-0.334162
2.98	3.43232	1.61185	1.70851	0.0875465	0.0534906	-1.56087	-1.03502	-0.511922	-0.328934
2.99	3.45176	1.61215	1.70783	0.0879015	0.0535308	-1.5487	-1.04891	-0.512573	-0.324414
3	3.46059	1.6138	1.70745	0.0888284	0.0535802	-1.53487	-1.06297	-0.513194	-0.319303
3.01	3.47563	1.61652	1.70702	0.0905058	0.0536128	-1.51768	-1.07622	-0.515437	-0.313532
3.02	3.49372	1.61736	1.70467	0.0925208	0.0536101	-1.49654	-1.08841	-0.517129	-0.308079
3.03	3.50408	1.62039	1.70362	0.0951663	0.0536489	-1.4756	-1.09995	-0.518876	-0.302191
3.04	3.52472	1.62574	1.7015	0.0982665	0.0537128	-1.45243	-1.11062	-0.522145	-0.295827
3.05	3.53939	1.62773	1.69891	0.101699	0.0537591	-1.43039	-1.12048	-0.524759	-0.28972
3.06	3.5571	1.63415	1.69764	0.106074	0.0538973	-1.40836	-1.12746	-0.528778	-0.282796
3.07	3.57711	1.64092	1.69408	0.110813	0.0540046	-1.38786	-1.13542	-0.532715	-0.276307
3.08	3.5936	1.64726	1.69079	0.116136	0.0540834	-1.36914	-1.1404	-0.537351	-0.269585
3.09	3.61581	1.65801	1.68655	0.121798	0.0542703	-1.35204	-1.14409	-0.543234	-0.262439
3.1	3.6343	1.66705	1.68221	0.127932	0.0544099	-1.33798	-1.14801	-0.548501	-0.255581
3.11	3.65423	1.67901	1.67815	0.135007	0.0546105	-1.32573	-1.1473	-0.553947	-0.249024
3.12	3.67648	1.69159	1.67164	0.1419	0.054797	-1.31679	-1.1474	-0.560747	-0.242941
3.13	3.69509	1.70412	1.66686	0.149413	0.054971	-1.30901	-1.14563	-0.56684	-0.236403
3.14	3.7161	1.71888	1.66148	0.157333	0.0551866	-1.30417	-1.1413	-0.573972	-0.230081
3.15	3.73465	1.73327	1.65519	0.165306	0.0554042	-1.30046	-1.13781	-0.581603	-0.224112
3.16	3.7543	1.74976	1.6492	0.173696	0.0556723	-1.29747	-1.1312	-0.588864	-0.217983
3.17	3.77336	1.76667	1.64124	0.182235	0.0558505	-1.29542	-1.12464	-0.596821	-0.212282
3.18	3.79171	1.78263	1.63438	0.191179	0.0560135	-1.29384	-1.11738	-0.604155	-0.206767
3.19	3.81	1.80032	1.62707	0.200146	0.0561993	-1.29471	-1.10724	-0.612338	-0.201362
3.2	3.82794	1.81812	1.61806	0.208997	0.0563782	-1.29451	-1.09855	-0.620178	-0.196511
3.21	3.8445	1.83527	1.61024	0.218327	0.0565869	-1.29541	-1.0873	-0.627861	-0.191541
3.22	3.86111	1.85447	1.60172	0.227697	0.0567821	-1.29464	-1.07529	-0.635577	-0.186926
3.23	3.8765	1.87182	1.59193	0.236797	0.0569465	-1.29441	-1.06385	-0.64318	-0.182998
3.24	3.89194	1.89096	1.58368	0.245996	0.0571104	-1.29372	-1.05044	-0.651349	-0.178577
3.25	3.90647	1.91026	1.57387	0.255338	0.057282	-1.29187	-1.03799	-0.658829	-0.174766
3.26	3.91867	1.92781	1.56285	0.264513	0.0575803	-1.29048	-1.02369	-0.666767	-0.171302
3.27	3.93124	1.94795	1.55376	0.273601	0.057851	-1.28645	-1.00932	-0.673916	-0.167669
3.28	3.94124	1.96642	1.54316	0.28282	0.0580621	-1.28512	-0.995633	-0.680863	-0.164136
3.29	3.95488	1.98584	1.53146	0.292052	0.0582747	-1.27981	-0.980047	-0.687405	-0.160927
3.3	3.9662	2.00502	1.52144	0.301294	0.0584157	-1.27572	-0.964842	-0.693104	-0.158311
3.31	3.97063	2.02319	1.51096	0.310292	0.0585328	-1.27095	-0.949447	-0.699712	-0.155862
3.32	3.98117	2.04308	1.50015	0.319295	0.0586353	-1.26524	-0.933451	-0.705914	-0.153848
3.33	3.98887	2.06188	1.48891	0.328539	0.0587715	-1.26112	-0.917924	-0.71155	-0.152099
3.34	3.988	2.08045	1.47709	0.337181	0.058889	-1.2539	-0.902006	-0.717453	-0.150541
3.35	3.99218	2.0988	1.46611	0.345817	0.0589891	-1.24956	-0.886082	-0.722672	-0.149549
3.36	3.99121	2.11775	1.45443	0.354819	0.0591333	-1.24494	-0.8699	-0.727872	-0.148744
3.37	3.99101	2.13531	1.44227	0.363205	0.0592133	-1.24154	-0.853971	-0.733009	-0.148112
3.38	3.99153	2.15362	1.431	0.371907	0.0593101	-1.24212	-0.838462	-0.73799	-0.147953
3.39	3.9881	2.17117	1.41907	0.380106	0.059404	-1.24481	-0.822377	-0.742739	-0.147877
3.4	3.98931	2.18798	1.40644	0.387813	0.059512	-1.25006	-0.806735	-0.746962	-0.148329
3.41	3.9886	2.20554	1.39511	0.396339	0.0596162	-1.25993	-0.791619	-0.751474	-0.149036
3.42	3.98928	2.22261	1.38273	0.403979	0.0596425	-1.27368	-0.77615	-0.755432	-0.14991
3.43	3.99272	2.23951	1.37008	0.411405	0.0597681	-1.28755	-0.761405	-0.758822	-0.151284
3.44	3.99585	2.25559	1.35839	0.41941	0.0600691	-1.3032	-0.74715	-0.762244	-0.152713
3.45	3.99825	2.27129	1.34613	0.426195	0.0602897	-1.32158	-0.733692	-0.765007	-0.154551
3.46	4.00202	2.28666	1.33311	0.433157	0.0604286	-1.34065	-0.720635	-0.767737	-0.156632
3.47	4.00563	2.30254	1.32175	0.440144	0.0606329	-1.35991	-0.707533	-0.769837	-0.158978
3.48	4.0081	2.31786	1.30963	0.446369	0.0606925	-1.37999	-0.69599	-0.771047	-0.161714
3.49	4.01398	2.33281	1.29617	0.452687	0.0607753	-1.40383	-0.684547	-0.772249	-0.164692
3.5	4.01555	2.34731	1.28471	0.458873	0.060885	-1.42827	-0.672688	-0.772091	-0.168061
3.51	4.02077	2.36191	1.27162	0.46476	0.0609128	-1.45313	-0.662361	-0.771896	-0.171615
3.52	4.02554	2.37576	1.25917	0.470208	0.0610112	-1.47873	-0.651835	-0.771366	-0.175539
3.53	4.0265	2.39029	1.24746	0.475473	0.0610835	-1.50455	-0.642185	-0.769627	-0.179669
3.54	4.03131	2.40456	1.23347	0.480641	0.0611085	-1.53041	-0.634161	-0.767388	-0.183905
3.55	4.02966	2.4184	1.22065	0.485357	0.0612124	-1.55541	-0.625782	-0.764162	-0.188765
3.56	4.03018	2.43057	1.20818	0.489751	0.0612654	-1.57887	-0.619089	-0.760498	-0.193577
3.57	4.0281	2.44203	1.19526	0.493854	0.0613166	-1.60078	-0.612742	-0.756216	-0.198775
3.58	4.02346	2.453	1.18297	0.498009	0.0614459	-1.62139	-0.60737	-0.751488	-0.204582
3.59	4.0184	2.4643	1.16985	0.501407	0.0615273	-1.63959	-0.602815	-0.745187	-0.209905
3.6	4.00718	2.4756	1.15703	0.504542	0.0615889	-1.65404	-0.598635	-0.73853	-0.215712
3.61	4.00104	2.48386	1.14461	0.507684	0.0617365	-1.66665	-0.5959	-0.732449	-0.221668
3.62	3.98911	2.49561	1.13167	0.510202	0.0618681	-1.67555	-0.594152	-0.723838	-0.227522
3.63	3.97719	2.50362	1.11875	0.512585	0.0619848	-1.6815	-0.593762	-0.716333	-0.233787
3.64	3.96721	2.51131	1.10676	0.514359	0.0621683	-1.68453	-0.593511	-0.707855	-0.239826
3.65	3.95305	2.52081	1.09555	0.515795	0.0622811	-1.68401	-0.594369	-0.698101	-0.246197
3.66	3.94196	2.5257	1.08291	0.516745	0.0624456	-1.6821	-0.595969	-0.689727	-0.252828
3.67	3.93053	2.53319	1.07158	0.517146	0.062607	-1.67487	-0.599132	-0.679498	-0.258958
3.68	3.91949	2.5374	1.06015	0.51775	0.0627688	-1.66639	-0.603054	-0.670428	-0.265405
3.69	3.91116	2.54184	1.04769	0.517787	0.0629649	-1.65463	-0.607107	-0.660687	-0.269931
3.7	3.90141	2.54708	1.03702	0.51709	0.0631097	-1.6391	-0.613323	-0.650838	-0.275546
3.71	3.89436	2.54923	1.02586	0.516478	0.0633129	-1.62351	-0.618992	-0.641414	-0.282485
3.72	3.88772	2.55352	1.01484	0.515239	0.0634889	-1.60338	-0.626668	-0.631074	-0.287286
3.73	3.88173	2.55384	1.00463	0.512937	0.0636422	-1.58276	-0.634527	-0.621598	-0.293792
3.74	3.87857	2.5557	0.993652	0.510822	0.0638329	-1.56046	-0.643368	-0.611639	-0.299942
3.75	3.87337	2.5573	0.983627	0.508269	0.0640081	-1.53543	-0.653067	-0.601857	-0.305213
3.76	3.86853	2.55661	0.974946	0.505299	0.0641657	-1.51138	-0.662484	-0.59244	-0.311413
3.77	3.86479	2.55775	0.964279	0.502071	0.0643871	-1.48472	-0.67383	-0.582666	-0.316369
3.78	3.85871	2.55494	0.95523	0.498129	0.0645304	-1.45792	-0.684629	-0.574197	-0.321067
3.79	3.85599	2.55411	0.94642	0.494382	0.0647187	-1.43061	-0.695783	-0.565442	-0.325948
3.8	3.85165	2.55365	0.937124	0.489625	0.0648489	-1.40311	-0.708217	-0.556651	-0.329852
3.81	3.84656	2.55038	0.929802	0.485093	0.0649227	-1.37506	-0.720015	-0.549035	-0.334314
3.82	3.84427	2.54826	0.921666	0.47981	0.0650894	-1.34713	-0.73251	-0.540512	-0.337686
3.83	3.8388	2.54413	0.914326	0.474141	0.0652433	-1.32053	-0.745127	-0.533408	-0.34029
3.84	3.83486	2.54159	0.907369	0.468822	0.0655021	-1.29356	-0.757421	-0.527024	-0.343295
3.85	3.82938	2.53993	0.900882	0.462198	0.0656911	-1.26729	-0.770836	-0.519797	-0.345258
3.86	3.82313	2.53506	0.896258	0.456306	0.0658231	-1.2429	-0.783403	-0.51355	-0.347223
3.87	3.81842	2.53173	0.891459	0.449661	0.0660446	-1.21849	-0.796883	-0.508464	-0.348488
3.88	3.80985	2.52791	0.888357	0.442489	0.0661802	-1.19568	-0.810885	-0.502603	-0.349282
3.89	3.80233	2.52379	0.886498	0.43603	0.0662887	-1.17411	-0.823533	-0.498381	-0.348873
3.9	3.79236	2.52083	0.885396	0.428417	0.066411	-1.15364	-0.836811	-0.49462	-0.348463
3.91	3.78068	2.51712	0.885532	0.421191	0.0665112	-1.13473	-0.849907	-0.490796	-0.348392
3.92	3.77083	2.51318	0.886096	0.413829	0.0666779	-1.11652	-0.862821	-0.488608	-0.347123
3.93	3.75608	2.50974	0.888398	0.406072	0.0668071	-1.1006	-0.875977	-0.485955	-0.346604
3.94	3.74264	2.50653	0.891162	0.398661	0.0669238	-1.08575	-0.887396	-0.484471	-0.345139
3.95	3.72749	2.50414	0.89483	0.390794	0.0671025	-1.07316	-0.900071	-0.48404	-0.342705
3.96	3.71001	2.50265	0.899381	0.383067	0.0671167	-1.06191	-0.911675	-0.483563	-0.340244
3.97	3.6959	2.50012	0.904691	0.375458	0.0671985	-1.05221	-0.922601	-0.484357	-0.336951
3.98	3.67813	2.50103	0.911581	0.36774	0.0673617	-1.04487	-0.934386	-0.485401	-0.333122
3.99	3.66032	2.50037	0.91863	0.360065	0.0673582	-1.03968	-0.944538	-0.487241	-0.329643
4	3.64326	2.50125	0.926404	0.352396	0.067576	-1.03632	-0.954908	-0.490255	-0.325371
4.01	3.6248	2.50418	0.934694	0.344921	0.067686	-1.03441	-0.964234	-0.492888	-0.320219
4.02	3.60616	2.50464	0.943384	0.337382	0.067749	-1.03478	-0.97209	-0.496849	-0.315679
4.03	3.58911	2.50985	0.953606	0.330116	0.0679914	-1.03727	-0.98024	-0.501161	-0.309744
4.04	3.57218	2.51201	0.963321	0.32317	0.0680468	-1.04145	-0.986241	-0.505903	-0.304243
4.05	3.55371	2.51849	0.975054	0.316192	0.0681755	-1.04788	-0.990658	-0.511801	-0.298646
4.06	3.5383	2.52547	0.986154	0.309375	0.0679779	-1.05535	-0.994561	-0.518028	-0.292022
4.07	3.52401	2.52896	0.996743	0.302763	0.0679918	-1.06431	-0.996602	-0.524384	-0.286166
4.08	3.50849	2.54048	1.00997	0.296539	0.0682883	-1.07584	-0.995897	-0.531693	-0.279347
4.09	3.49558	2.54941	1.0217	0.2906	0.0682392	-1.08705	-0.994958	-0.5392	-0.272463
4.1	3.48292	2.54842	1.0349	0.28493	0.0685176	-1.09936	-0.992876	-0.546968	-0.265903
4.11	3.47307	2.56055	1.04941	0.279613	0.0686399	-1.11382	-0.989036	-0.555083	-0.258559
4.12	3.4619	2.57307	1.06288	0.274757	0.0687177	-1.12752	-0.983399	-0.563009	-0.251638
4.13	3.45025	2.57228	1.07767	0.270315	0.0689227	-1.14317	-0.975491	-0.572558	-0.24491
4.14	3.44101	2.58987	1.09268	0.26602	0.0689517	-1.15811	-0.967831	-0.5809	-0.238023
4.15	3.43047	2.59702	1.10815	0.262236	0.0690645	-1.17327	-0.957525	-0.589932	-0.231225
4.16	3.42158	2.60541	1.12375	0.258799	0.0691619	-1.18912	-0.946691	-0.599226	-0.224625
4.17	3.4116	2.62183	1.13931	0.255807	0.0692665	-1.20338	-0.935274	-0.608189	-0.218419
4.18	3.40279	2.62791	1.15541	0.253494	0.0693929	-1.21903	-0.922011	-0.617587	-0.21222
4.19	3.39536	2.64381	1.17188	0.251298	0.069462	-1.233	-0.910237	-0.626211	-0.206161
4.2	3.38621	2.65493	1.18957	0.24977	0.069618	-1.2469	-0.897717	-0.635101	-0.200518
4.21	3.3811	2.66688	1.20652	0.248876	0.0697417	-1.2605	-0.8857	-0.643436	-0.195077
4.22	3.3724	2.68264	1.22507	0.248087	0.0698273	-1.2719	-0.875475	-0.651687	-0.189957
4.23	3.3654	2.69344	1.24289	0.24819	0.0699461	-1.28389	-0.865572	-0.660313	-0.185492
4.24	3.35805	2.70981	1.26083	0.248361	0.0699859	-1.29378	-0.857034	-0.667147	-0.18081
4.25	3.34861	2.72213	1.28004	0.24914	0.0700654	-1.30273	-0.849866	-0.673937	-0.176533
4.26	3.34172	2.73669	1.29836	0.250736	0.0701955	-1.30997	-0.843579	-0.681521	-0.172661
4.27	3.33132	2.75364	1.31703	0.252141	0.0702973	-1.31503	-0.838627	-0.686843	-0.168923
4.28	3.32524	2.76732	1.33607	0.254366	0.0701941	-1.32	-0.835154	-0.693352	-0.165994
4.29	3.31666	2.78503	1.3532	0.257079	0.0701933	-1.32125	-0.833005	-0.699154	-0.163208
4.3	3.30808	2.79969	1.37161	0.25992	0.0704191	-1.3225	-0.832188	-0.702769	-0.160407
4.31	3.3013	2.81599	1.39226	0.263507	0.0704012	-1.32201	-0.831983	-0.708	-0.158373
4.32	3.29096	2.83476	1.40985	0.267612	0.0705378	-1.31689	-0.831913	-0.710953	-0.156574
4.33	3.28311	2.84884	1.43133	0.271791	0.0707057	-1.31298	-0.832196	-0.713619	-0.154719
4.34	3.2724	2.86638	1.451	0.276449	0.0707644	-1.30553	-0.832945	-0.716691	-0.153576
4.35	3.26098	2.88143	1.46894	0.28148	0.0709714	-1.29316	-0.833226	-0.71774	-0.152446
4.36	3.2494	2.89617	1.48902	0.286821	0.071077	-1.27529	-0.833465	-0.719429	-0.151634
4.37	3.23347	2.91169	1.50653	0.292252	0.0711589	-1.25714	-0.833375	-0.720125	-0.151382
4.38	3.21666	2.92269	1.52663	0.298167	0.0713299	-1.23725	-0.833286	-0.719373	-0.151075
4.39	3.19427	2.93834	1.54417	0.304678	0.0714555	-1.21098	-0.833222	-0.719054	-0.15133
4.4	3.17887	2.95115	1.56232	0.310941	0.0715725	-1.17954	-0.831105	-0.717069	-0.151799
4.41	3.16178	2.96341	1.57977	0.317658	0.0717552	-1.15057	-0.829432	-0.714663	-0.152451
4.42	3.14784	2.97682	1.59623	0.324679	0.0718968	-1.12481	-0.827272	-0.71296	-0.153316
4.43	3.14285	2.9884	1.61386	0.331807	0.0720091	-1.10371	-0.824051	-0.708896	-0.154433
4.44	3.13557	3.00003	1.62833	0.339288	0.0721724	-1.08935	-0.820636	-0.705672	-0.155652
4.45	3.1353	3.0124	1.64439	0.346791	0.0722935	-1.07592	-0.81514	-0.701972	-0.157123
4.46	3.1324	3.02176	1.65936	0.354421	0.0724331	-1.05848	-0.811902	-0.696937	-0.158962
4.47	3.12931	3.03195	1.67395	0.36235	0.0726144	-1.04138	-0.807404	-0.692728	-0.160822
4.48	3.12329	3.04316	1.68911	0.370455	0.0727805	-1.02165	-0.801689	-0.687146	-0.163088
4.49	3.1165	3.04915	1.70263	0.37884	0.0729694	-1.00146	-0.797782	-0.681412	-0.165428
4.5	3.10942	3.06026	1.71711	0.38723	0.0730754	-0.984775	-0.790319	-0.675376	-0.167928
4.51	3.09854	3.06748	1.73226	0.395849	0.0731879	-0.967591	-0.783369	-0.668378	-0.170798
4.52	3.08853	3.07465	1.74403	0.404581	0.0734154	-0.955845	-0.777681	-0.661267	-0.173779
4.53	3.07471	3.08337	1.75725	0.413401	0.0735936	-0.944463	-0.771485	-0.653296	-0.177197
4.54	3.06013	3.08806	1.77106	0.42247	0.0737732	-0.932679	-0.766186	-0.645351	-0.180564
4.55	3.04553	3.09726	1.78271	0.431593	0.074032	-0.923529	-0.760923	-0.637147	-0.18426
4.56	3.02904	3.10055	1.79623	0.440995	0.0742021	-0.913874	-0.757719	-0.628394	-0.188115
4.57	3.0131	3.10714	1.80864	0.450197	0.0744215	-0.905524	-0.754371	-0.619095	-0.19196
4.58	2.99617	3.11563	1.82009	0.459305	0.0746693	-0.897353	-0.751363	-0.609328	-0.196409
4.59	2.97824	3.11851	1.83306	0.468767	0.0747807	-0.890508	-0.750786	-0.599376	-0.200759
4.6	2.96177	3.12415	1.84473	0.478191	0.0749602	-0.884352	-0.750706	-0.589323	-0.205373
4.61	2.94451	3.12942	1.85646	0.487415	0.0751103	-0.877899	-0.751449	-0.579089	-0.210193
4.62	2.92824	3.13315	1.86849	0.49699	0.0752345	-0.871869	-0.753263	-0.568313	-0.214988
4.63	2.91215	3.13888	1.87902	0.506396	0.0754022	-0.865898	-0.755348	-0.558015	-0.22029
4.64	2.8966	3.14186	1.89052	0.515593	0.0755258	-0.860728	-0.758793	-0.547173	-0.225508
4.65	2.88354	3.14705	1.90172	0.524855	0.0756645	-0.854905	-0.762969	-0.536038	-0.230813
4.66	2.86959	3.15072	1.91343	0.534144	0.0758249	-0.848285	-0.768007	-0.525041	-0.236515
4.67	2.85861	3.15254	1.92424	0.543404	0.0759244	-0.842582	-0.773909	-0.513754	-0.241988
4.68	2.84923	3.15628	1.93433	0.552038	0.0759788	-0.835556	-0.780997	-0.502647	-0.247795
4.69	2.83889	3.15736	1.94456	0.561413	0.0761237	-0.828046	-0.788483	-0.491715	-0.253704
4.7	2.83346	3.16072	1.95503	0.570252	0.0763612	-0.819856	-0.796676	-0.48123	-0.259322
4.71	2.82812	3.16176	1.96477	0.578303	0.0764473	-0.810061	-0.80679	-0.470611	-0.265291
4.72	2.82455	3.16226	1.97378	0.58734	0.0765811	-0.8008	-0.816276	-0.459873	-0.270999
4.73	2.82232	3.16425	1.98419	0.595755	0.0767673	-0.790418	-0.826402	-0.449749	-0.276844
4.74	2.82088	3.16313	1.99318	0.603888	0.0768349	-0.779615	-0.83714	-0.439596	-0.282687
4.75	2.8226	3.16234	2.00253	0.611995	0.0770085	-0.768786	-0.848006	-0.429343	-0.288151
4.76	2.82398	3.16139	2.01159	0.620283	0.0771267	-0.756815	-0.859181	-0.420023	-0.293908
4.77	2.8272	3.15971	2.01938	0.627947	0.077259	-0.744234	-0.870326	-0.410704	-0.299452
4.78	2.8314	3.15613	2.02857	0.635228	0.0774332	-0.732598	-0.881469	-0.402024	-0.304691
4.79	2.83601	3.15274	2.03652	0.643002	0.0775421	-0.72052	-0.892753	-0.393776	-0.309753
4.8	2.84115	3.14814	2.04465	0.649547	0.077724	-0.707958	-0.903829	-0.385879	-0.314445
4.81	2.84552	3.14274	2.05158	0.6567	0.07787	-0.696661	-0.914386	-0.37906	-0.319015
4.82	2.85114	3.13766	2.05845	0.663285	0.0780074	-0.684938	-0.924603	-0.372336	-0.323245
4.83	2.85713	3.13035	2.0669	0.668947	0.0782184	-0.675011	-0.934722	-0.366685	-0.327553
4.84	2.86122	3.12558	2.07287	0.675732	0.0783499	-0.665632	-0.944151	-0.361475	-0.331314
4.85	2.86687	3.11665	2.07931	0.680821	0.0785243	-0.656232	-0.952961	-0.356978	-0.334714
4.86	2.87092	3.10845	2.085	0.685977	0.0786991	-0.648268	-0.96128	-0.352828	-0.338256
4.87	2.87387	3.10094	2.09192	0.691784	0.0788042	-0.641029	-0.968913	-0.349506	-0.340919
4.88	2.8784	3.09045	2.09871	0.696128	0.0789744	-0.635452	-0.97598	-0.347071	-0.343494
4.89	2.87968	3.08126	2.10382	0.700834	0.0790753	-0.631156	-0.981912	-0.344423	-0.345416
4.9	2.8805	3.07028	2.10939	0.704458	0.0791997	-0.627621	-0.987742	-0.342842	-0.347042
4.91	2.88165	3.05998	2.1133	0.70845	0.0793662	-0.625809	-0.991755	-0.34236	-0.34802
4.92	2.88035	3.04918	2.11952	0.711813	0.0794963	-0.625706	-0.994996	-0.34179	-0.348721
4.93	2.88019	3.03624	2.12404	0.714523	0.0796498	-0.62655	-0.997307	-0.342554	-0.349551
4.94	2.87775	3.02621	2.12844	0.717861	0.0798358	-0.629205	-0.998254	-0.343453	-0.349052
4.95	2.87486	3.01541	2.13393	0.719643	0.0800138	-0.633272	-0.999416	-0.344913	-0.348887
4.96	2.87098	3.00243	2.13642	0.722241	0.0801601	-0.639106	-0.998207	-0.347995	-0.348472
4.97	2.86512	2.99193	2.14025	0.724154	0.0803506	-0.646448	-0.996721	-0.350897	-0.347008
4.98	2.86063	2.98015	2.14368	0.72484	0.0805573	-0.654868	-0.994348	-0.354553	-0.345821
4.99	2.85288	2.96939	2.1466	0.726252	0.0807279	-0.665087	-0.990293	-0.359585	-0.343782
5	2.84491	2.95759	2.14994	0.726723	0.0809524	-0.676804	-0.986122	-0.364598	-0.34112
5.01	2.83788	2.94658	2.15259	0.726758	0.0811594	-0.689561	-0.980248	-0.370477	-0.338888
5.02	2.82689	2.93656	2.15536	0.726891	0.0813462	-0.704267	-0.974111	-0.377179	-0.335602
5.03	2.81815	2.92519	2.157	0.726369	0.0815927	-0.720271	-0.966615	-0.383849	-0.332391
5.04	2.80824	2.91793	2.15897	0.72548	0.0818285	-0.737265	-0.958811	-0.39204	-0.328902
5.05	2.79587	2.90811	2.16237	0.724325	0.0820827	-0.755959	-0.949977	-0.400159	-0.324454
5.06	2.78563	2.89905	2.16344	0.722614	0.0822775	-0.774875	-0.940051	-0.408667	-0.320623
5.07	2.7728	2.89354	2.16504	0.720532	0.0824405	-0.794603	-0.930445	-0.417946	-0.315918
5.08	2.76144	2.88493	2.16751	0.718307	0.0826571	-0.815543	-0.919619	-0.427164	-0.311132
5.09	2.75046	2.87933	2.16793	0.715203	0.0828441	-0.836098	-0.909422	-0.436923	-0.306348
5.1	2.73765	2.87457	2.16909	0.71237	0.083027	-0.857063	-0.8983	-0.446761	-0.301072
5.11	2.726	2.86958	2.17071	0.709221	0.0832495	-0.878597	-0.886637	-0.456699	-0.296166
5.12	2.71375	2.86739	2.17116	0.705181	0.0834548	-0.898967	-0.87462	-0.466816	-0.290837
5.13	2.70242	2.86535	2.17233	0.701224	0.0836586	-0.919643	-0.862139	-0.477286	-0.285365
5.14	2.69068	2.86454	2.17318	0.697094	0.0838807	-0.940147	-0.849686	-0.487542	-0.280239
5.15	2.67875	2.86407	2.17419	0.692546	0.0840755	-0.958409	-0.836332	-0.49818	-0.274622
5.16	2.66803	2.86375	2.17457	0.687942	0.0843103	-0.977204	-0.825158	-0.508691	-0.269237
5.17	2.6562	2.8628	2.17599	0.683116	0.0845232	-0.9937	-0.812269	-0.518672	-0.263961
5.18	2.64562	2.86351	2.1772	0.677602	0.0847501	-1.00885	-0.799599	-0.528892	-0.2584
5.19	2.63698	2.86485	2.17689	0.672158	0.0849585	-1.02373	-0.788842	-0.538731	-0.252984
5.2	2.62763	2.86432	2.17837	0.666597	0.085125	-1.03508	-0.776247	-0.547713	-0.247572
5.21	2.62067	2.86876	2.17899	0.660978	0.0853273	-1.04711	-0.765728	-0.557238	-0.242245
5.22	2.61374	2.87091	2.18003	0.655157	0.0854837	-1.05705	-0.755	-0.566294	-0.236796
5.23	2.60773	2.87211	2.18113	0.648524	0.0856907	-1.06372	-0.74481	-0.574118	-0.232065
5.24	2.60191	2.87664	2.18147	0.642256	0.0859126	-1.07082	-0.736674	-0.582886	-0.226802
5.25	2.59494	2.87696	2.18281	0.636055	0.0860328	-1.0736	-0.728201	-0.590072	-0.221751
5.26	2.59076	2.88163	2.18427	0.629319	0.08624	-1.07728	-0.720824	-0.597222	-0.217272
5.27	2.58476	2.88545	2.18514	0.62296	0.0864614	-1.07737	-0.71552	-0.604357	-0.212305
5.28	2.58011	2.88953	2.18673	0.616404	0.0865878	-1.07585	-0.709645	-0.610185	-0.207849
5.29	2.57706	2.89587	2.18755	0.609754	0.0867771	-1.07305	-0.705832	-0.616414	-0.203862
5.3	2.57215	2.89986	2.18933	0.602981	0.0869222	-1.06658	-0.702373	-0.621712	-0.199879
5.31	2.57034	2.90458	2.1912	0.595957	0.0871	-1.0617	-0.699525	-0.626698	-0.19597
5.32	2.56763	2.91007	2.19246	0.589554	0.0873009	-1.05381	-0.698689	-0.630841	-0.192609
5.33	2.56393	2.9177	2.19371	0.582596	0.08738	-1.04686	-0.69775	-0.634147	-0.189365
5.34	2.5644	2.92429	2.19497	0.575745	0.0874954	-1.03858	-0.698771	-0.637376	-0.186337
5.35	2.5611	2.93172	2.19496	0.569579	0.0876457	-1.02918	-0.700493	-0.639258	-0.183845
5.36	2.55971	2.94077	2.19523	0.562626	0.0878705	-1.02093	-0.702414	-0.640774	-0.181335
5.37	2.55934	2.94839	2.19653	0.556217	0.0880399	-1.01011	-0.705068	-0.641726	-0.179165
5.38	2.5562	2.95666	2.19629	0.549786	0.0882259	-1.00128	-0.708654	-0.641927	-0.177473
5.39	2.55685	2.967	2.19674	0.543212	0.0884415	-0.99154	-0.71368	-0.641561	-0.175852
5.4	2.55448	2.97613	2.19643	0.537317	0.0885721	-0.983387	-0.717721	-0.64049	-0.174684
5.41	2.55283	2.9871	2.19586	0.531344	0.088789	-0.975891	-0.722911	-0.639504	-0.173683
5.42	2.55253	2.99558	2.19489	0.52559	0.0889364	-0.969026	-0.727918	-0.637638	-0.173023
5.43	2.54993	3.00512	2.19386	0.520021	0.0890836	-0.962186	-0.732679	-0.635073	-0.172705
5.44	2.55107	3.01796	2.19253	0.514639	0.0892366	-0.956141	-0.738663	-0.632653	-0.172764
5.45	2.54906	3.02585	2.1902	0.509416	0.0893947	-0.951473	-0.74293	-0.629642	-0.173059
5.46	2.54849	3.03647	2.18833	0.504343	0.089596	-0.94446	-0.749232	-0.625902	-0.173428
5.47	2.54757	3.04696	2.1843	0.499698	0.0897527	-0.937739	-0.754109	-0.621783	-0.174352
5.48	2.54467	3.05532	2.18126	0.495157	0.0899461	-0.92727	-0.758	-0.617694	-0.175387
5.49	2.54324	3.06573	2.17919	0.490634	0.0901614	-0.922001	-0.764009	-0.612621	-0.176644
5.5	2.54157	3.07468	2.1746	0.487041	0.0903558	-0.914384	-0.768005	-0.607936	-0.17818
5.51	2.53871	3.08302	2.17186	0.483192	0.090535	-0.908407	-0.772273	-0.603166	-0.179826
5.52	2.53654	3.09144	2.16819	0.479046	0.0907365	-0.902645	-0.777283	-0.597289	-0.181692
5.53	2.53571	3.09916	2.16269	0.476289	0.0908838	-0.894269	-0.781434	-0.592161	-0.183744
5.54	2.53327	3.10595	2.15792	0.473069	0.0910371	-0.892452	-0.785646	-0.586234	-0.185893
5.55	2.53303	3.11268	2.15225	0.470035	0.0912446	-0.881729	-0.789708	-0.580438	-0.188403
5.56	2.53238	3.12003	2.14684	0.467674	0.091429	-0.875908	-0.794047	-0.574672	-0.190959
5.57	2.53207	3.12611	2.1415	0.465033	0.0916354	-0.869699	-0.798768	-0.568367	-0.193547
5.58	2.53197	3.13251	2.13574	0.463007	0.0917699	-0.857639	-0.80328	-0.561999	-0.196376
5.59	2.53058	3.13826	2.13086	0.461374	0.0919647	-0.851497	-0.80762	-0.555718	-0.199394
5.6	2.53079	3.14289	2.12461	0.459893	0.0922737	-0.840057	-0.811511	-0.549512	-0.202503
5.61	2.53011	3.14838	2.11983	0.458406	0.0924103	-0.837012	-0.816115	-0.542921	-0.205819
5.62	2.52935	3.15346	2.11452	0.457271	0.0925454	-0.830725	-0.820445	-0.536163	-0.209234
5.63	2.52853	3.15772	2.10862	0.456578	0.0928111	-0.823545	-0.824306	-0.52958	-0.212686
5.64	2.52853	3.16054	2.10333	0.456105	0.092949	-0.814461	-0.829087	-0.522477	-0.216365
5.65	2.52714	3.16371	2.09637	0.456072	0.09308	-0.799553	-0.832992	-0.515405	-0.220172
5.66	2.52701	3.1671	2.08881	0.456223	0.0933055	-0.791891	-0.836584	-0.508532	-0.224035
5.67	2.52713	3.16961	2.08233	0.456304	0.093483	-0.778998	-0.840295	-0.501395	-0.228074
5.68	2.5253	3.17218	2.07719	0.457028	0.0936432	-0.769717	-0.843175	-0.494036	-0.232211
5.69	2.52335	3.17523	2.07137	0.458019	0.0938403	-0.759109	-0.846218	-0.486838	-0.236226
5.7	2.51983	3.17721	2.06502	0.459251	0.0940869	-0.746325	-0.84788	-0.479941	-0.240457
5.71	2.51701	3.17844	2.06007	0.46075	0.0942779	-0.735929	-0.849455	-0.472716	-0.244851
5.72	2.51386	3.18023	2.0553	0.462413	0.0944585	-0.723756	-0.850959	-0.465586	-0.249178
5.73	2.51003	3.18144	2.04988	0.465025	0.0946901	-0.712652	-0.85086	-0.4584	-0.253602
5.74	2.50783	3.18261	2.04644	0.467677	0.0948806	-0.700276	-0.851184	-0.451375	-0.258172
5.75	2.50374	3.18357	2.04082	0.470203	0.0951155	-0.688881	-0.849712	-0.444264	-0.262622
5.76	2.5013	3.18401	2.03664	0.473347	0.0952924	-0.677608	-0.847965	-0.437083	-0.267098
5.77	2.49868	3.18467	2.03314	0.476648	0.0954999	-0.665766	-0.844978	-0.43034	-0.271536
5.78	2.49624	3.18397	2.02849	0.480368	0.0957263	-0.655735	-0.8412	-0.423708	-0.275738
5.79	2.49576	3.18291	2.02597	0.484014	0.0958889	-0.645248	-0.836917	-0.417058	-0.280208
5.8	2.4934	3.18287	2.02211	0.488029	0.0961581	-0.636148	-0.830735	-0.410903	-0.284266
5.81	2.49357	3.18136	2.01891	0.493003	0.096367	-0.628668	-0.824459	-0.404667	-0.288321
5.82	2.49262	3.18005	2.0161	0.497482	0.0965532	-0.622293	-0.816575	-0.398555	-0.292303
5.83	2.49295	3.17807	2.01415	0.502342	0.0967765	-0.618899	-0.808397	-0.393319	-0.295991
5.84	2.49439	3.17517	2.01077	0.507968	0.0969857	-0.617067	-0.798726	-0.387851	-0.299649
5.85	2.49409	3.17318	2.00738	0.513191	0.0971727	-0.617214	-0.78883	-0.383016	-0.302901
5.86	2.49468	3.16844	2.00615	0.518926	0.0973654	-0.621889	-0.778701	-0.378857	-0.306058
5.87	2.49543	3.16429	2.00397	0.525411	0.0976236	-0.629579	-0.766607	-0.374837	-0.309086
5.88	2.49599	3.16031	2.00217	0.531432	0.0977723	-0.639949	-0.75507	-0.371998	-0.311605
5.89	2.49658	3.15403	1.99993	0.538055	0.0979912	-0.654245	-0.743261	-0.369429	-0.313935
5.9	2.49641	3.14904	1.99762	0.544966	0.0982334	-0.671137	-0.730839	-0.367174	-0.316202
5.91	2.497	3.14221	1.99632	0.551698	0.0983797	-0.691	-0.718418	-0.365942	-0.317901
5.92	2.49616	3.13527	1.99369	0.559406	0.0986855	-0.714541	-0.70565	-0.364778	-0.319341
5.93	2.49501	3.12866	1.9922	0.566577	0.0989239	-0.739567	-0.69284	-0.364481	-0.320654
5.94	2.49469	3.11967	1.98945	0.573512	0.0990799	-0.767384	-0.680041	-0.364536	-0.321258
5.95	2.49211	3.11151	1.98663	0.581794	0.0993441	-0.79698	-0.667455	-0.365328	-0.321605
5.96	2.49023	3.10128	1.98513	0.589544	0.0995641	-0.826735	-0.655132	-0.367056	-0.321737
5.97	2.48759	3.09165	1.98221	0.597316	0.0997495	-0.857302	-0.643078	-0.36879	-0.32112
5.98	2.48285	3.08306	1.97978	0.605754	0.100024	-0.888017	-0.631049	-0.371555	-0.320614
5.99	2.47904	3.07205	1.97606	0.613565	0.100229	-0.918623	-0.619651	-0.374979	-0.319588
6	2.47377	3.06185	1.97283	0.621834	0.100427	-0.948562	-0.608576	-0.378591	-0.318105
6.01	2.46781	3.05021	1.96999	0.630454	0.100684	-0.978424	-0.598349	-0.383206	-0.316602
6.02	2.4615	3.03892	1.96577	0.639046	0.100851	-1.00611	-0.588449	-0.388318	-0.314552
6.03	2.45275	3.02865	1.96257	0.646966	0.101073	-1.03285	-0.578573	-0.393815	-0.312248
6.04	2.44523	3.01668	1.95899	0.655585	0.101347	-1.05819	-0.570016	-0.399531	-0.309624
6.05	2.43577	3.00524	1.95472	0.664467	0.101512	-1.08092	-0.561625	-0.406195	-0.306718
6.06	2.4259	2.99391	1.95048	0.672063	0.101769	-1.10272	-0.5541	-0.413348	-0.303628
6.07	2.41481	2.9814	1.9459	0.680928	0.102016	-1.12214	-0.547682	-0.420396	-0.300246
6.08	2.40254	2.97017	1.94136	0.689456	0.102187	-1.14079	-0.54142	-0.428428	-0.296275
6.09	2.39078	2.95934	1.93634	0.697495	0.102413	-1.15641	-0.536309	-0.436425	-0.292443
6.1	2.37756	2.94751	1.93088	0.706046	0.102619	-1.17025	-0.531769	-0.444646	-0.288496
6.11	2.36466	2.93735	1.92523	0.713867	0.102792	-1.18324	-0.527243	-0.453689	-0.284099
6.12	2.35028	2.92601	1.91886	0.722524	0.103007	-1.19277	-0.523865	-0.46276	-0.279699
6.13	2.33595	2.91577	1.91204	0.730148	0.103242	-1.20338	-0.521106	-0.472127	-0.274864
6.14	2.32015	2.9081	1.9054	0.738092	0.103427	-1.20929	-0.518777	-0.481517	-0.269943
6.15	2.305	2.89719	1.89807	0.746444	0.103682	-1.21414	-0.517184	-0.49103	-0.265044
6.16	2.28968	2.89097	1.89048	0.753968	0.103898	-1.21847	-0.516617	-0.500506	-0.259994
6.17	2.27311	2.88288	1.88201	0.762035	0.104082	-1.21885	-0.516479	-0.510322	-0.254836
6.18	2.25754	2.87539	1.87401	0.769324	0.104329	-1.21869	-0.516824	-0.519819	-0.249693
6.19	2.24127	2.86842	1.865	0.776682	0.104527	-1.21443	-0.518213	-0.528822	-0.244289
6.2	2.22459	2.85864	1.85586	0.784002	0.10476	-1.20877	-0.520156	-0.538072	-0.239006
6.21	2.20814	2.85369	1.84697	0.79065	0.104972	-1.20147	-0.522734	-0.546441	-0.234092
6.22	2.19163	2.84633	1.83697	0.797141	0.105161	-1.19021	-0.525994	-0.55471	-0.228737
6.23	2.17563	2.83959	1.82759	0.804102	0.105366	-1.17744	-0.530411	-0.562915	-0.223947
6.24	2.15932	2.83549	1.8167	0.810072	0.105606	-1.16404	-0.535146	-0.569887	-0.219165
6.25	2.14329	2.82855	1.80714	0.81599	0.105819	-1.14655	-0.541079	-0.576928	-0.214196
6.26	2.12731	2.8289	1.79732	0.822627	0.106012	-1.1298	-0.54794	-0.583097	-0.20999
6.27	2.11151	2.82139	1.78633	0.827757	0.106262	-1.11175	-0.555162	-0.588722	-0.205166
6.28	2.09697	2.81865	1.77565	0.833493	0.106488	-1.09047	-0.563816	-0.594217	-0.200894
6.29	2.08209	2.81747	1.76488	0.839007	0.106708	-1.07296	-0.572997	-0.598035	-0.196965
6.3	2.06814	2.80881	1.75422	0.843953	0.106979	-1.05232	-0.582868	-0.601963	-0.192738
6.31	2.05454	2.80843	1.74274	0.848786	0.107202	-1.03155	-0.593742	-0.604662	-0.189311
6.32	2.04202	2.80335	1.73215	0.853553	0.107384	-1.01448	-0.604662	-0.606467	-0.185746
6.33	2.03062	2.79984	1.72113	0.857604	0.107618	-0.995696	-0.616896	-0.608121	-0.182391
6.34	2.01818	2.79715	1.70979	0.861405	0.107833	-0.980343	-0.629348	-0.608962	-0.179285
6.35	2.00832	2.79395	1.69956	0.865921	0.108065	-0.966781	-0.642033	-0.609084	-0.176372
6.36	1.99788	2.79135	1.68828	0.868781	0.108276	-0.952787	-0.655581	-0.608221	-0.173854
6.37	1.98803	2.78888	1.67708	0.872134	0.108496	-0.941626	-0.668801	-0.607016	-0.171377
6.38	1.97958	2.78769	1.66642	0.875121	0.108787	-0.930206	-0.682815	-0.605336	-0.16958
6.39	1.96887	2.78621	1.65506	0.87747	0.10898	-0.920552	-0.696197	-0.602907	-0.167685
6.4	1.96036	2.78584	1.64441	0.880515	0.109266	-0.913321	-0.71016	-0.5994	-0.165998
6.41	1.95238	2.78584	1.63346	0.882634	0.109502	-0.906329	-0.72431	-0.595927	-0.165137
6.42	1.94511	2.78574	1.62286	0.883717	0.109709	-0.902765	-0.737578	-0.591601	-0.163954
6.43	1.9389	2.7883	1.61231	0.885537	0.110005	-0.899107	-0.75096	-0.586608	-0.163383
6.44	1.93393	2.79021	1.60246	0.886833	0.110182	-0.897118	-0.764414	-0.581457	-0.162905
6.45	1.92781	2.79338	1.59213	0.887808	0.110377	-0.896265	-0.776519	-0.575118	-0.162818
6.46	1.92355	2.79695	1.58139	0.888243	0.11062	-0.895951	-0.789336	-0.569609	-0.163284
6.47	1.92164	2.80172	1.57098	0.888366	0.110904	-0.897051	-0.800789	-0.562839	-0.16353
6.48	1.9188	2.8074	1.56121	0.888847	0.111153	-0.896987	-0.811427	-0.555709	-0.164432
6.49	1.91757	2.81114	1.55151	0.888148	0.111353	-0.898642	-0.822374	-0.548697	-0.165615
6.5	1.9164	2.81947	1.54073	0.887718	0.111614	-0.899523	-0.831112	-0.540545	-0.166854
6.51	1.91579	2.82476	1.53185	0.886726	0.111843	-0.901405	-0.840908	-0.533341	-0.168614
6.52	1.91505	2.83111	1.52203	0.88531	0.112053	-0.903378	-0.848444	-0.525435	-0.170366
6.53	1.91403	2.83985	1.51304	0.883831	0.112255	-0.90419	-0.855074	-0.517257	-0.172366
6.54	1.9131	2.84481	1.50433	0.881768	0.112477	-0.906232	-0.862227	-0.509414	-0.174717
6.55	1.90481	2.85457	1.49452	0.879645	0.112723	-0.906584	-0.867068	-0.501406	-0.177227
6.56	1.90003	2.86114	1.48703	0.87759	0.112923	-0.908828	-0.871136	-0.493734	-0.180108
6.57	1.89843	2.86859	1.47848	0.875341	0.113134	-0.909857	-0.874359	-0.485925	-0.182783
6.58	1.8849	2.87742	1.46976	0.872099	0.113355	-0.911661	-0.876439	-0.478109	-0.185788
6.59	1.86971	2.8836	1.46282	0.868708	0.113565	-0.913572	-0.877843	-0.47077	-0.189101
6.6	1.85988	2.89255	1.45545	0.865415	0.113804	-0.915763	-0.878779	-0.463533	-0.191959
6.61	1.84905	2.89821	1.44771	0.862069	0.114031	-0.921366	-0.87865	-0.456557	-0.195762
6.62	1.84534	2.90649	1.44116	0.858513	0.114171	-0.928081	-0.877318	-0.450062	-0.19911
6.63	1.84328	2.91368	1.43381	0.854162	0.114391	-0.940371	-0.875368	-0.443987	-0.202703
6.64	1.84075	2.91942	1.42686	0.850065	0.114604	-0.968578	-0.872402	-0.437857	-0.20665
6.65	1.84145	2.92734	1.42069	0.845548	0.114798	-1.00226	-0.868618	-0.431737	-0.209695
6.66	1.84024	2.93432	1.4135	0.840521	0.115059	-1.02491	-0.864005	-0.425634	-0.213668
6.67	1.84124	2.94027	1.40803	0.835737	0.115223	-1.04528	-0.858129	-0.419633	-0.217642
6.68	1.83989	2.94561	1.4017	0.830741	0.115441	-1.06393	-0.851811	-0.414489	-0.221217
6.69	1.83579	2.95143	1.39614	0.825479	0.115636	-1.07908	-0.845059	-0.409046	-0.225291
6.7	1.83231	2.95733	1.3911	0.819891	0.115818	-1.08854	-0.836715	-0.404259	-0.229234
6.71	1.83103	2.96299	1.38476	0.814403	0.116084	-1.09298	-0.827687	-0.399368	-0.23309
6.72	1.82903	2.96789	1.37993	0.808614	0.116281	-1.09349	-0.817999	-0.39408	-0.237137
6.73	1.82539	2.97282	1.37408	0.802555	0.116525	-1.08569	-0.807504	-0.38935	-0.240942
6.74	1.82499	2.97724	1.36907	0.796959	0.116762	-1.08547	-0.796526	-0.384385	-0.244753
6.75	1.82381	2.98149	1.36435	0.79067	0.116917	-1.07829	-0.784611	-0.379469	-0.248778
6.76	1.82132	2.98498	1.35925	0.783769	0.117111	-1.06932	-0.77184	-0.374693	-0.252674
6.77	1.81963	2.98955	1.35488	0.777192	0.117343	-1.06253	-0.758622	-0.369983	-0.256505
6.78	1.81573	2.99275	1.34899	0.770552	0.117545	-1.05093	-0.74485	-0.365405	-0.260321
6.79	1.81212	2.9942	1.34502	0.763686	0.117714	-1.04335	-0.731012	-0.361063	-0.264119
6.8	1.80786	2.99929	1.34111	0.756673	0.117883	-1.03278	-0.716256	-0.356705	-0.267906
6.81	1.80151	3.00022	1.33629	0.74952	0.118085	-1.02275	-0.701337	-0.352807	-0.271552
6.82	1.79532	3.00123	1.33333	0.742163	0.11827	-1.01418	-0.686302	-0.349102	-0.275021
6.83	1.78781	3.00391	1.32896	0.734762	0.118484	-1.00314	-0.670408	-0.345365	-0.278492
6.84	1.7811	3.00383	1.32546	0.726979	0.118702	-0.994918	-0.654714	-0.342314	-0.281804
6.85	1.77183	3.00568	1.3224	0.719402	0.118877	-0.985173	-0.639037	-0.339085	-0.284899
6.86	1.76198	3.00521	1.31826	0.712156	0.119072	-0.976399	-0.622619	-0.336333	-0.287819
6.87	1.75319	3.00564	1.31566	0.704405	0.119269	-0.968825	-0.606966	-0.334249	-0.290519
6.88	1.74192	3.00554	1.31267	0.696779	0.119422	-0.959969	-0.590975	-0.33197	-0.293202
6.89	1.73154	3.00399	1.30933	0.689192	0.119676	-0.953526	-0.574639	-0.330372	-0.295556
6.9	1.71955	3.00459	1.30694	0.681593	0.119949	-0.946332	-0.559149	-0.328766	-0.297544
6.91	1.70848	3.00061	1.30437	0.673959	0.120112	-0.939941	-0.543172	-0.32776	-0.299452
6.92	1.69727	2.99865	1.30189	0.66613	0.120415	-0.934513	-0.527905	-0.327421	-0.301082
6.93	1.6855	2.99592	1.30075	0.658537	0.120653	-0.929418	-0.512944	-0.326956	-0.302513
6.94	1.67481	2.99163	1.29807	0.650597	0.120855	-0.925026	-0.498316	-0.327437	-0.303731
6.95	1.66255	2.98898	1.2959	0.64327	0.121148	-0.920192	-0.484445	-0.3284	-0.304596
6.96	1.65155	2.98299	1.29511	0.635349	0.121331	-0.916699	-0.470614	-0.329537	-0.305267
6.97	1.64098	2.97943	1.29343	0.627759	0.121581	-0.912551	-0.457361	-0.331652	-0.305571
6.98	1.62927	2.9729	1.29321	0.620804	0.121821	-0.908317	-0.445098	-0.333987	-0.305204
6.99	1.61857	2.96746	1.29249	0.612877	0.122005	-0.904537	-0.433186	-0.337139	-0.305005
7	1.60769	2.96113	1.2922	0.606384	0.122289	-0.900284	-0.42153	-0.341068	-0.304365
7.01	1.59695	2.95281	1.29243	0.599239	0.122533	-0.896018	-0.411828	-0.344766	-0.303001
7.02	1.58711	2.94694	1.29214	0.592258	0.122766	-0.891148	-0.402053	-0.349944	-0.302053
7.03	1.57617	2.93734	1.293	0.586	0.123153	-0.885904	-0.393175	-0.355179	-0.300093
7.04	1.56603	2.92964	1.29387	0.579392	0.123333	-0.880272	-0.385657	-0.360385	-0.298183
7.05	1.55633	2.91962	1.2951	0.573334	0.123566	-0.874236	-0.378037	-0.367722	-0.29602
7.06	1.54641	2.91205	1.29645	0.567494	0.123914	-0.867177	-0.37249	-0.373819	-0.293084
7.07	1.53727	2.90354	1.29787	0.561683	0.124035	-0.859803	-0.366988	-0.381027	-0.29067
7.08	1.52824	2.89244	1.30103	0.55623	0.124376	-0.852231	-0.361725	-0.389256	-0.287237
7.09	1.51966	2.88403	1.30296	0.551128	0.124631	-0.843558	-0.358042	-0.395571	-0.283785
7.1	1.51196	2.87303	1.30588	0.545964	0.124788	-0.835066	-0.355002	-0.404464	-0.280179
7.11	1.50424	2.86319	1.30903	0.541436	0.125117	-0.825595	-0.3533	-0.412735	-0.276015
7.12	1.496	2.8521	1.31177	0.536992	0.12526	-0.816285	-0.352841	-0.420542	-0.272018
7.13	1.48978	2.8411	1.316	0.533211	0.125453	-0.806922	-0.352222	-0.430267	-0.267485
7.14	1.48352	2.83078	1.31917	0.529417	0.125707	-0.796924	-0.35292	-0.438594	-0.263249
7.15	1.47745	2.81863	1.32341	0.525899	0.125875	-0.7874	-0.354718	-0.447447	-0.258644
7.16	1.47341	2.80862	1.32742	0.523159	0.126168	-0.777352	-0.357114	-0.456626	-0.253568
7.17	1.46846	2.79668	1.33164	0.52048	0.126354	-0.767448	-0.361146	-0.465779	-0.248777
7.18	1.46456	2.78495	1.33607	0.518476	0.126617	-0.757819	-0.366015	-0.475468	-0.243582
7.19	1.46165	2.77433	1.3411	0.51676	0.12694	-0.748173	-0.371614	-0.484108	-0.238439
7.2	1.45918	2.7626	1.34623	0.515459	0.127173	-0.73912	-0.378156	-0.493441	-0.233127
7.21	1.45767	2.75261	1.35082	0.514849	0.127505	-0.730188	-0.385091	-0.50319	-0.227587
7.22	1.45596	2.74077	1.35627	0.514178	0.127669	-0.721813	-0.39333	-0.511396	-0.222407
7.23	1.45608	2.73065	1.36127	0.514227	0.127917	-0.714507	-0.402191	-0.520781	-0.21675
7.24	1.45488	2.72018	1.36618	0.514758	0.128141	-0.707495	-0.411344	-0.529644	-0.21148
7.25	1.4516	2.70954	1.37204	0.515026	0.128314	-0.701501	-0.42183	-0.537029	-0.206034
7.26	1.45285	2.7014	1.37737	0.516103	0.128663	-0.696442	-0.432605	-0.545037	-0.200463
7.27	1.45394	2.6905	1.38381	0.517763	0.128841	-0.692559	-0.444551	-0.551719	-0.195568
7.28	1.45521	2.68187	1.38995	0.519545	0.129063	-0.689416	-0.457017	-0.558297	-0.189848
7.29	1.46073	2.67285	1.39558	0.522186	0.129373	-0.68713	-0.469821	-0.564667	-0.185024
7.3	1.46413	2.66331	1.40303	0.525242	0.129548	-0.685669	-0.483941	-0.569913	-0.180254
7.31	1.47017	2.65465	1.4089	0.528082	0.129769	-0.684751	-0.498145	-0.574796	-0.175054
7.32	1.47759	2.64497	1.41568	0.531853	0.13	-0.685248	-0.512664	-0.578673	-0.170752
7.33	1.4848	2.63857	1.42327	0.535951	0.130209	-0.686001	-0.528063	-0.581337	-0.166045
7.34	1.49245	2.6268	1.43041	0.540284	0.130467	-0.688825	-0.543771	-0.583839	-0.161824
7.35	1.50088	2.61868	1.43876	0.545412	0.130653	-0.692513	-0.559558	-0.585362	-0.158023
7.36	1.51207	2.61143	1.44649	0.550254	0.130861	-0.696564	-0.575716	-0.584455	-0.154073
7.37	1.52224	2.60109	1.45467	0.556141	0.131077	-0.702024	-0.591993	-0.583287	-0.150753
7.38	1.53696	2.59359	1.46307	0.562393	0.131246	-0.707827	-0.60792	-0.580627	-0.147296
7.39	1.55038	2.58472	1.47174	0.568658	0.131439	-0.715084	-0.623694	-0.576755	-0.14427
7.4	1.56418	2.57558	1.48084	0.575828	0.131627	-0.722622	-0.639809	-0.574451	-0.141798
7.41	1.58054	2.56592	1.48936	0.582602	0.131826	-0.730954	-0.654739	-0.569072	-0.139062
7.42	1.59589	2.55758	1.49921	0.589853	0.132037	-0.740013	-0.670283	-0.563904	-0.137028
7.43	1.61292	2.54855	1.50882	0.597919	0.132191	-0.749864	-0.685613	-0.55861	-0.135193
7.44	1.63071	2.5393	1.51857	0.605861	0.132431	-0.760464	-0.699253	-0.55082	-0.133387
7.45	1.6493	2.53108	1.53009	0.613961	0.132622	-0.771391	-0.713053	-0.543683	-0.13215
7.46	1.66853	2.52496	1.54016	0.622662	0.132784	-0.783565	-0.725798	-0.535331	-0.131016
7.47	1.68961	2.51866	1.55195	0.631368	0.133028	-0.796064	-0.7377	-0.526703	-0.130226
7.48	1.70996	2.51025	1.56243	0.640386	0.133215	-0.808939	-0.749209	-0.516928	-0.129715
7.49	1.73169	2.50564	1.57342	0.649864	0.13342	-0.822919	-0.758793	-0.506963	-0.129359
7.5	1.75367	2.49971	1.58655	0.658959	0.133658	-0.836483	-0.767815	-0.496868	-0.129465
7.51	1.77577	2.49423	1.59741	0.668499	0.133815	-0.851128	-0.776294	-0.486016	-0.129864
7.52	1.79909	2.49117	1.61081	0.678258	0.133965	-0.86508	-0.782674	-0.475515	-0.130618
7.53	1.82161	2.48558	1.62326	0.687631	0.134153	-0.87961	-0.788712	-0.464854	-0.131628
7.54	1.846	2.4843	1.63538	0.697534	0.134278	-0.89451	-0.793421	-0.454046	-0.132811
7.55	1.86927	2.48388	1.64964	0.707378	0.134405	-0.907626	-0.796921	-0.443172	-0.134322
7.56	1.89302	2.48208	1.66272	0.717176	0.134604	-0.922222	-0.799019	-0.432522	-0.136118
7.57	1.91604	2.48379	1.67631	0.726787	0.134945	-0.934737	-0.800144	-0.422312	-0.13823
7.58	1.93805	2.48478	1.68971	0.736219	0.135124	-0.947693	-0.800471	-0.412499	-0.140626
7.59	1.96149	2.48661	1.70323	0.746167	0.135276	-0.960377	-0.798863	-0.403357	-0.143128
7.6	1.9824	2.48954	1.7169	0.755331	0.135553	-0.970945	-0.798048	-0.394798	-0.145774
7.61	2.00425	2.49226	1.7298	0.764578	0.135774	-0.983054	-0.795132	-0.386842	-0.148916
7.62	2.02449	2.49594	1.74325	0.774079	0.135986	-0.992969	-0.791396	-0.379945	-0.151937
7.63	2.04398	2.50165	1.7554	0.782623	0.136238	-1.00312	-0.787659	-0.373437	-0.155253
7.64	2.06511	2.50724	1.76808	0.791331	0.13641	-1.01164	-0.782696	-0.367838	-0.158831
7.65	2.08202	2.51266	1.78012	0.799939	0.136659	-1.01947	-0.776959	-0.361822	-0.162191
7.66	2.09907	2.52008	1.79065	0.807989	0.136938	-1.02773	-0.770877	-0.356375	-0.166012
7.67	2.11605	2.52576	1.80229	0.816132	0.137108	-1.03368	-0.765031	-0.352397	-0.169811
7.68	2.13073	2.53237	1.8135	0.823141	0.137431	-1.04002	-0.758157	-0.348711	-0.173364
7.69	2.14502	2.54001	1.8239	0.829785	0.13761	-1.04492	-0.751826	-0.346189	-0.177491
7.7	2.15702	2.54763	1.8329	0.837041	0.137816	-1.04979	-0.744954	-0.344065	-0.18145
7.71	2.16773	2.55506	1.84255	0.84313	0.1381	-1.05318	-0.737596	-0.341992	-0.185179
7.72	2.17572	2.56185	1.85128	0.848903	0.13828	-1.0551	-0.730428	-0.34051	-0.189497
7.73	2.18398	2.56875	1.85792	0.854867	0.138603	-1.05612	-0.723534	-0.339032	-0.193399
7.74	2.19156	2.57607	1.86475	0.859873	0.138806	-1.05469	-0.716717	-0.338236	-0.197233
7.75	2.19614	2.58363	1.87073	0.865088	0.139022	-1.05405	-0.708671	-0.337615	-0.201214
7.76	2.20166	2.5907	1.87742	0.870435	0.139306	-1.05204	-0.701512	-0.337161	-0.205136
7.77	2.20422	2.59843	1.884	0.875172	0.139517	-1.04848	-0.693854	-0.33691	-0.209073
7.78	2.20779	2.60543	1.88915	0.879553	0.139723	-1.0446	-0.68606	-0.336505	-0.212654
7.79	2.21123	2.61277	1.8965	0.882587	0.139946	-1.04	-0.678606	-0.336561	-0.216518
7.8	2.21318	2.61943	1.90271	0.886455	0.140231	-1.03506	-0.670463	-0.336116	-0.22016
7.81	2.21688	2.62617	1.90527	0.891174	0.140411	-1.02941	-0.662557	-0.335705	-0.223585
7.82	2.21988	2.63439	1.91069	0.894242	0.140696	-1.02405	-0.654075	-0.335553	-0.227276
7.83	2.22419	2.64082	1.91543	0.897618	0.140895	-1.01802	-0.645615	-0.335184	-0.230386
7.84	2.22905	2.64743	1.91825	0.900648	0.141053	-1.01123	-0.637455	-0.335144	-0.233754
7.85	2.23568	2.65492	1.92416	0.902389	0.141378	-1.00411	-0.628593	-0.334937	-0.236949
7.86	2.24429	2.66048	1.92721	0.904681	0.141502	-0.995671	-0.619538	-0.334823	-0.239813
7.87	2.25313	2.66768	1.9308	0.906717	0.141826	-0.987726	-0.610387	-0.335062	-0.243064
7.88	2.26423	2.67492	1.93622	0.907377	0.142163	-0.978237	-0.600741	-0.335541	-0.245787
7.89	2.27832	2.68038	1.93867	0.908529	0.142284	-0.968588	-0.591651	-0.336082	-0.248359
7.9	2.29412	2.68771	1.94205	0.90953	0.142585	-0.958059	-0.582364	-0.336842	-0.251185
7.91	2.31178	2.69334	1.94516	0.909817	0.142797	-0.946277	-0.572875	-0.338092	-0.253384
7.92	2.33069	2.70015	1.9472	0.910502	0.142977	-0.935512	-0.563163	-0.338777	-0.255574
7.93	2.33987	2.70684	1.95016	0.910211	0.143267	-0.922489	-0.553789	-0.34008	-0.257663
7.94	2.3497	2.71205	1.95307	0.910168	0.143443	-0.910094	-0.54407	-0.341802	-0.259279
7.95	2.35696	2.71911	1.95446	0.909203	0.14367	-0.896933	-0.534434	-0.34309	-0.260882
7.96	2.36569	2.72409	1.95678	0.907814	0.143923	-0.882455	-0.525146	-0.345421	-0.262124
7.97	2.37673	2.72962	1.95974	0.906902	0.144141	-0.868433	-0.515711	-0.347377	-0.263105
7.98	2.38484	2.73625	1.96114	0.904689	0.144406	-0.852978	-0.506927	-0.349711	-0.263794
7.99	2.39479	2.74171	1.96326	0.903107	0.144575	-0.837441	-0.497998	-0.352843	-0.264397
8	2.40191	2.74806	1.96465	0.900824	0.144751	-0.821069	-0.489862	-0.355716	-0.264768
[truncated: 2,200 more rows]

## Sheet: Fig 18
t	𝜔	W	W
s	rad/s	J	J
[truncated: 2,852 more rows]

## Sheet: Fig 19
time	h=0.12,Reverse S	h=0.09,Reverse S	h=0.06,Reverse S	h=0.03,Reverse S	h=0,Reverse S
[truncated: 3,000 more rows]

[truncated: 3 more sheets: Fig 20, Fig 21, Fig 22]
